# Supplementary material for: Targeting NUDT21-mediated alternative polyadenylation of oncogenes ameliorates colorectal cancer malignancy and metastasis
Source: Br J Cancer. 2026 May 6;135(4):518–31. doi: 10.1038/s41416-026-03451-9 (PMC13427831; doi:10.1038/s41416-026-03451-9)
Supplement: Supplementary file 3 — Supplementary Table S3 [file 41416_2026_3451_MOESM3_ESM.xlsx]

## Sheet: 工作表1
Table S3. Public datasets used in this study
Data Source	Dataset information	Reference
GSE21815	clinical specimens containing normal and CRC tissues	Cancer Res 2011 Oct 15;71(20):6320-6.
GSE44861	colon tissues from tumors and adjacent noncancerous tissues.	Int J Cancer 2014 Mar 15;134(6):1399-407.
GSE44076	colon tumor and adjacent paired normal mucosa tissues samples	Mol Cancer 2014 Mar 5;13:46.
GSE37182	colorectal cancer tissues and normal mucosa.	PLoS One 2013;8(1):e53406.
GSE124029	CRC and matched-normal tissues from AOM/DSS mice	no
GSE41258	clinical specimens containing normal colon, polyp, primary CRC and metastatic CRC tissues	Proc Natl Acad Sci U S A 2009 Apr 28;106(17):7131-6.
GSE41655	miRNA expression profile in clinical specimens of colorectal cancer and normal colon	no
GSE44904	AOM/DSS, and control mouse colon epithelial tissues	Carcinogenesis 2013 Aug;34(8):1861-9.
GSE166708	AOM/DSS, and control mouse colon epithelial tissues	no
GSE422	Mouse colonic epithelial cells from wild-type and APC(Min/+) mice at the adenoma and carcinoma stages.	Physiol Genomics 2003 Nov 11;15(3):228-35
GSE76928	colon tissues from wildtype and APC(Min/+) mice	no
LinkedOmics (https://www.linkedomics.org/)	NUDT21 protein expression from Human_CPTAC_COAD_PNNL_Proteome_Normal andTumor	Nucleic Acids Res. 2018 Jan 4;46(D1):D956-D963.
