# Supplementary material for: Targeting NUDT21-mediated alternative polyadenylation of oncogenes ameliorates colorectal cancer malignancy and metastasis
Source: Br J Cancer. 2026 May 6;135(4):518–31. doi: 10.1038/s41416-026-03451-9 (PMC13427831; doi:10.1038/s41416-026-03451-9)
Supplement: Supplementary file 5 — Supplementary Table S5 [file 41416_2026_3451_MOESM5_ESM.xlsx]

## Sheet: 工作表1
Gene Symbol	Gene Symbol	p-value(tumor vs. normal)	FoldChange(tumor vs. normal)
25984__KRT23	KRT23	0.0874183	106.946
3651__PDX1	PDX1	0.0506213	29.0549
4488__MSX2	MSX2	0.0708904	28.3619
94234__FOXQ1	FOXQ1	0.0462762	27.7723
286467__LOC286467	LOC286467	0.0174335	26.1565
1800__DPEP1	DPEP1	0.0287016	23.9701
100190940__LOC100190940	LOC100190940	0.0586758	19.9234
4070__TACSTD2	TACSTD2	0.0690676	16.0439
153163__MGC32805	MGC32805	0.0593237	15.9893
1299__COL9A3	COL9A3	0.0360314	15.229
90161__HS6ST2	HS6ST2	0.0351227	14.6888
389658__FAM150A	FAM150A	0.0896207	14.3721
430__ASCL2	ASCL2	0.0310022	14.2828
259__AMBP	AMBP	0.0984835	13.2463
387914__SHISA2	SHISA2	0.0471587	12.443
8549__LGR5	LGR5	0.0922205	12.3862
253152__EPHX4	EPHX4	0.0654601	11.9349
100129460__DPY19L1P1	DPY19L1P1	0.0646682	11.5368
85409__NKD2	NKD2	0.0154511	11.1611
80320__SP6	SP6	0.0273677	10.4693
65055__REEP1	REEP1	0.0889155	10.2542
1301__COL11A1	COL11A1	0.0381938	9.88496
152877__FAM53A	FAM53A	0.0708152	9.87883
8840__WISP1	WISP1	0.000589503	9.5452
183__AGT	AGT	0.0724627	9.4523
7472__WNT2	WNT2	0.043545	9.42595
3002__GZMB	GZMB	0.0327217	9.33411
221150__SKA3	SKA3	0.0436639	9.33242
100528064__NEDD8-MDP1	NEDD8-MDP1	0.0417454	8.80445
57761__TRIB3	TRIB3	0.0470238	8.79488
1295__COL8A1	COL8A1	0.0552842	8.78967
9715__FAM131B	FAM131B	0.0359061	8.78488
80758__PRR7	PRR7	0.00722673	8.6165
83940__TATDN1	TATDN1	0.0349757	8.53954
26227__PHGDH	PHGDH	0.0380083	8.24581
401647__GOLGA7B	GOLGA7B	0.0204116	8.17349
399726__C10orf114	C10orf114	0.0492879	8.14037
10656__KHDRBS3	KHDRBS3	0.023778	8.13201
57214__KIAA1199	KIAA1199	0.0149118	7.85204
6581__SLC22A3	SLC22A3	0.0343423	7.75533
655__BMP7	BMP7	0.0981949	7.7276
64063__PRSS22	PRSS22	0.0328796	7.72659
10913__EDAR	EDAR	0.0644834	7.55211
8313__AXIN2	AXIN2	0.0804791	7.54382
441951__ZFAS1	ZFAS1	0.0105674	7.42058
2118__ETV4	ETV4	0.0180795	7.42009
93653__ST7-AS1	ST7-AS1	0.0958832	7.23663
10544__PROCR	PROCR	0.0445351	7.21909
26586__CKAP2	CKAP2	0.0984678	7.16587
346389__MACC1	MACC1	0.00552148	7.15898
201798__TIGD4	TIGD4	0.0727732	7.04697
29923__HILPDA	HILPDA	0.040955	7.01772
9719__ADAMTSL2	ADAMTSL2	0.0809409	6.99203
4935__GPR143	GPR143	0.0841409	6.94943
406961__MIR185	MIR185	0.0887287	6.88448
130540__ALS2CR12	ALS2CR12	0.0162064	6.7443
2214__FCGR3A	FCGR3A	0.0284358	6.63626
91942__NDUFAF2	NDUFAF2	0.0167989	6.53737
1820__ARID3A	ARID3A	0.054996	6.51761
84141__EVA1A	EVA1A	0.0931999	6.42079
1297__COL9A1	COL9A1	0.0400599	6.26415
51188__SS18L2	SS18L2	0.0611134	6.24197
81792__ADAMTS12	ADAMTS12	0.0439611	6.23351
137994__LETM2	LETM2	0.0862971	6.19602
7447__VSNL1	VSNL1	0.0933488	6.18741
54716__SLC6A20	SLC6A20	0.0785222	6.18022
1951__CELSR3	CELSR3	0.0629478	6.15389
1124__CHN2	CHN2	0.0732366	6.1307
5820__PVT1	PVT1	0.0317003	6.10441
80131__LRRC8E	LRRC8E	0.074605	6.05
93081__TEX30	TEX30	0.0872597	6.02079
113115__MTFR2	MTFR2	0.0767625	5.966
2028__ENPEP	ENPEP	0.0369311	5.95654
100526740__ATP5J2-PTCD1	ATP5J2-PTCD1	0.0800211	5.93194
1875__E2F5	E2F5	0.0331673	5.92171
7125__TNNC2	TNNC2	0.0536846	5.80751
27085__MTBP	MTBP	0.0799453	5.75755
219736__STOX1	STOX1	0.0935989	5.72226
5624__PROC	PROC	0.0760794	5.68575
51042__ZNF593	ZNF593	0.0846231	5.67921
3646__EIF3E	EIF3E	0.0579051	5.67151
22843__PPM1E	PPM1E	0.035026	5.63907
7058__THBS2	THBS2	0.0761154	5.62069
51110__LACTB2	LACTB2	0.06628	5.61954
441212__RP9P	RP9P	0.07634	5.60974
641746__LOC641746	LOC641746	0.0659741	5.60402
84133__ZNRF3	ZNRF3	0.0587332	5.5213
25975__EGFL6	EGFL6	0.0660528	5.51775
10669__CGREF1	CGREF1	0.0719554	5.48705
79805__VASH2	VASH2	0.0186779	5.41751
392490__FLJ44635	FLJ44635	0.087451	5.39941
677839__SNORA71C	SNORA71C	0.0540448	5.36628
116969__ART5	ART5	0.0107005	5.3024
1734__DIO2	DIO2	0.0935239	5.30154
5983__RFC3	RFC3	0.0467009	5.29983
51085__MLXIPL	MLXIPL	0.0306815	5.27309
57002__YAE1D1	YAE1D1	0.00105019	5.26553
55321__TMEM74B	TMEM74B	0.0635672	5.24839
26777__SNORA71A	SNORA71A	0.00114965	5.22888
23213__SULF1	SULF1	0.00680435	5.22865
1004__CDH6	CDH6	0.0811296	5.22335
284992__CCDC150	CCDC150	0.0295758	5.18963
100316904__SAP25	SAP25	0.0440702	5.18677
221491__C6orf1	C6orf1	0.00034431	5.06517
221711__SYCP2L	SYCP2L	0.0332245	5.04277
400745__SH2D5	SH2D5	0.0821065	4.99212
9358__ITGBL1	ITGBL1	0.0553129	4.97915
400746__NCMAP	NCMAP	0.0995739	4.95588
7752__ZNF200	ZNF200	0.0481114	4.94372
165055__CCDC138	CCDC138	0.0646507	4.93446
399715__LOC399715	LOC399715	0.0920411	4.90067
8836__GGH	GGH	0.0622667	4.8984
7761__ZNF214	ZNF214	0.084799	4.87507
1434__CSE1L	CSE1L	0.0599456	4.86657
5303__PIN4	PIN4	0.0514556	4.86633
3624__INHBA	INHBA	0.0384525	4.83134
57405__SPC25	SPC25	0.00979729	4.81214
388815__LINC00478	LINC00478	0.0685947	4.77983
653784__MZT2A	MZT2A	0.0231318	4.68324
57820__CCNB1IP1	CCNB1IP1	0.0715275	4.67197
4605__MYBL2	MYBL2	0.0139812	4.66866
197370__NSMCE1	NSMCE1	0.0303108	4.6199
100887750__MRPS31P5	MRPS31P5	0.0398324	4.61611
137902__PXDNL	PXDNL	0.0440822	4.60685
55871__CBWD1	CBWD1	0.057962	4.57997
8323__FZD6	FZD6	0.0862459	4.56951
60436__TGIF2	TGIF2	0.0313705	4.53432
29902__FAM216A	FAM216A	0.0811643	4.53277
1123__CHN1	CHN1	0.0180527	4.53267
4867__NPHP1	NPHP1	0.044454	4.52481
128061__C1orf131	C1orf131	0.0754058	4.5198
677821__SNORA39	SNORA39	0.0868015	4.51725
51497__NELFCD	NELFCD	0.0150909	4.47841
84319__CMSS1	CMSS1	0.0349011	4.43881
90835__C16orf93	C16orf93	0.0408255	4.43814
152189__CMTM8	CMTM8	0.0912845	4.43744
64785__GINS3	GINS3	0.0817302	4.43101
2215__FCGR3B	FCGR3B	0.0301122	4.424
56906__THAP10	THAP10	0.07181	4.41972
100128338__LOC100128338	LOC100128338	0.0406413	4.41779
91614__DEPDC7	DEPDC7	0.0708806	4.41769
80319__CXXC4	CXXC4	0.0724666	4.40491
9498__SLC4A8	SLC4A8	0.092271	4.3803
10208__USPL1	USPL1	0.0913896	4.36057
58473__PLEKHB1	PLEKHB1	0.0971505	4.35411
79896__THNSL1	THNSL1	0.0311705	4.34852
6160__RPL31	RPL31	0.0570889	4.3477
11260__XPOT	XPOT	0.0778205	4.33481
51390__AIG1	AIG1	0.0832402	4.30301
8535__CBX4	CBX4	0.011394	4.29653
126382__NR2C2AP	NR2C2AP	0.0392607	4.29488
144501__KRT80	KRT80	0.0261482	4.26089
6129__RPL7	RPL7	0.0370985	4.2409
50624__CUZD1	CUZD1	0.0914946	4.23674
641977__SEPT7P2	SEPT7P2	0.0920235	4.22678
64130__LIN7B	LIN7B	0.0354685	4.21065
25888__ZNF473	ZNF473	0.00778401	4.19891
6156__RPL30	RPL30	0.038529	4.19431
8667__EIF3H	EIF3H	0.0261704	4.14274
51526__C20orf111	C20orf111	0.0261679	4.11837
6207__RPS13	RPS13	0.0735852	4.10976
1303__COL12A1	COL12A1	0.00273026	4.10314
284900__TTC28-AS1	TTC28-AS1	0.0447357	4.08654
9882__TBC1D4	TBC1D4	0.0498699	4.08467
637__BID	BID	0.0372137	4.07064
9966__TNFSF15	TNFSF15	0.0120187	4.06199
11019__LIAS	LIAS	0.0625258	4.05066
51776__ZAK	ZAK	0.00585773	4.0433
57460__PPM1H	PPM1H	0.098341	4.03204
100996939__PYURF	PYURF	0.0811463	4.01893
84992__PIGY	PIGY	0.0811463	4.01893
9603__NFE2L3	NFE2L3	0.025606	4.01592
389384__C6orf222	C6orf222	0.0592898	4.00922
1028__CDKN1C	CDKN1C	0.0183108	4.00806
79363__RSG1	RSG1	0.0767985	3.99967
4521__NUDT1	NUDT1	0.0277131	3.97225
26986__PABPC1	PABPC1	0.0647867	3.93097
3843__IPO5	IPO5	0.0832126	3.93042
91687__CENPL	CENPL	0.0402485	3.93009
51406__NOL7	NOL7	0.0214917	3.92817
8355__HIST1H3G	HIST1H3G	0.0476318	3.91991
51333__ZNF771	ZNF771	0.0296214	3.91887
55794__DDX28	DDX28	0.0475903	3.91742
342909__ZNF284	ZNF284	0.0954707	3.91659
6201__RPS7	RPS7	0.0686905	3.91478
151230__KLHL23	KLHL23	0.0373803	3.91171
10434__LYPLA1	LYPLA1	0.048589	3.91051
6119__RPA3	RPA3	0.0436695	3.90408
10884__MRPS30	MRPS30	0.0249383	3.90141
91147__TMEM67	TMEM67	0.0202189	3.89198
79441__HAUS3	HAUS3	0.0334553	3.89042
51184__GPN3	GPN3	0.0879969	3.88774
4828__NMB	NMB	0.053328	3.85868
7161__TP73	TP73	0.0873857	3.84678
79621__RNASEH2B	RNASEH2B	0.0599537	3.84312
83879__CDCA7	CDCA7	0.00090676	3.8339
84649__DGAT2	DGAT2	0.0149472	3.82862
57117__INTS12	INTS12	0.0435401	3.82333
284018__C17orf58	C17orf58	0.0802169	3.81322
254128__LOC254128	LOC254128	0.0673868	3.80056
129880__BBS5	BBS5	0.0969238	3.79067
5754__PTK7	PTK7	0.0347898	3.79013
100272147__CMC4	CMC4	0.0314902	3.77123
146434__ZNF597	ZNF597	0.0192436	3.77087
79092__CARD14	CARD14	0.0864134	3.75465
441208__ZNRF2P1	ZNRF2P1	0.0743985	3.74779
1070__CETN3	CETN3	0.0305413	3.73924
4752__NEK3	NEK3	0.0519549	3.73729
54619__CCNJ	CCNJ	0.0703984	3.73427
51239__ANKRD39	ANKRD39	0.0718014	3.73392
91298__C12orf29	C12orf29	0.0346706	3.72504
100529097__RPL36A-HNRNPH2	RPL36A-HNRNPH2	0.0127666	3.72393
134266__GRPEL2	GRPEL2	0.0508139	3.71615
2887__GRB10	GRB10	0.0675044	3.71446
4609__MYC	MYC	0.0153535	3.70972
167691__LCA5	LCA5	0.0436048	3.7097
3146__HMGB1	HMGB1	0.0829749	3.7087
642475__MROH6	MROH6	0.0940591	3.70704
83690__CRISPLD1	CRISPLD1	0.0141884	3.69819
84650__EBPL	EBPL	0.0432087	3.69581
80823__BHLHB9	BHLHB9	0.0631094	3.69424
5933__RBL1	RBL1	0.07914	3.69038
6059__ABCE1	ABCE1	0.00940098	3.68668
10160__FARP1	FARP1	0.0807473	3.6805
54069__MIS18A	MIS18A	0.0226119	3.67725
2739__GLO1	GLO1	0.012497	3.67278
1515__CTSL2	CTSL2	0.0359858	3.66183
51193__ZNF639	ZNF639	0.0325021	3.65586
129531__MITD1	MITD1	0.0203454	3.65025
1164__CKS2	CKS2	0.051815	3.64461
4356__MPP3	MPP3	0.0848542	3.63577
2702__GJA5	GJA5	0.00138438	3.63342
63920__C5orf54	C5orf54	0.00477973	3.63259
79023__NUP37	NUP37	0.0499668	3.61633
55247__NEIL3	NEIL3	0.0902588	3.6099
84899__TMTC4	TMTC4	0.0896249	3.60619
201725__C4orf46	C4orf46	0.021896	3.59941
127294__MYOM3	MYOM3	0.0680527	3.5934
55869__HDAC8	HDAC8	0.0633761	3.58819
64127__NOD2	NOD2	0.0628016	3.56968
57477__SHROOM4	SHROOM4	0.0769738	3.55658
163786__SASS6	SASS6	0.0295989	3.55258
83452__RAB33B	RAB33B	0.0637285	3.52857
348751__FONG	FONG	0.0512733	3.51481
92370__ACPL2	ACPL2	0.0325565	3.50503
23594__ORC6	ORC6	0.0561974	3.50494
642236__LOC642236	LOC642236	0.0412647	3.5024
79006__METRN	METRN	0.0741794	3.47384
130827__TMEM182	TMEM182	0.00461923	3.47158
10732__TCFL5	TCFL5	0.0914938	3.47124
3329__HSPD1	HSPD1	0.0052376	3.45552
10535__RNASEH2A	RNASEH2A	0.0694302	3.45421
705__BYSL	BYSL	0.0794099	3.44743
100526693__ARPC4-TTLL3	ARPC4-TTLL3	0.00934805	3.44731
55010__PARPBP	PARPBP	0.0587911	3.44651
84524__ZC3H8	ZC3H8	0.0787467	3.44447
890__CCNA2	CCNA2	0.0356909	3.44352
166815__TIGD2	TIGD2	0.0383725	3.44328
79752__ZFAND1	ZFAND1	0.0584488	3.44111
6224__RPS20	RPS20	0.0972925	3.43435
1466__CSRP2	CSRP2	0.00523658	3.43194
728841__NBPF8_dup2	NBPF8	0.0515725	3.42118
4233__MET	MET	0.0042067	3.39674
55332__DRAM1	DRAM1	0.029119	3.39162
10926__DBF4	DBF4	0.0725304	3.385
1024__CDK8	CDK8	0.0402922	3.38053
54947__LPCAT2	LPCAT2	0.0521891	3.36725
55257__MRGBP	MRGBP	0.0260478	3.36682
6322__SCML1	SCML1	0.0571075	3.36447
54749__EPDR1	EPDR1	0.00472247	3.35023
1615__DARS	DARS	0.0162109	3.34258
55145__THAP1	THAP1	0.0891132	3.33866
81624__DIAPH3	DIAPH3	0.0244866	3.33545
135112__NCOA7	NCOA7	0.0510818	3.32327
143458__LDLRAD3	LDLRAD3	0.0899542	3.32208
643836__ZFP62	ZFP62	0.0440068	3.30432
22974__TPX2	TPX2	0.0351188	3.29957
79101__TAF1D	TAF1D	0.0718879	3.29191
100506233__LOC100506233	LOC100506233	0.0264433	3.27684
9818__NUPL1	NUPL1	0.0527234	3.27678
5509__PPP1R3D	PPP1R3D	0.083782	3.27669
3336__HSPE1	HSPE1	0.00097147	3.27419
10606__PAICS	PAICS	0.0176302	3.27268
150472__CBWD2	CBWD2	0.0805335	3.27063
164684__WBP2NL	WBP2NL	0.0980034	3.27063
5471__PPAT	PPAT	0.00147784	3.26485
57587__KIAA1430	KIAA1430	0.0431605	3.25503
400759__GBP1P1	GBP1P1	0.0358497	3.2536
677807__SNORA22	SNORA22	0.0311514	3.25301
644019__CBWD6	CBWD6	0.0755489	3.24869
84978__FRMD5	FRMD5	0.0947676	3.24426
23047__PDS5B	PDS5B	0.0637019	3.23783
6432__SRSF7	SRSF7	0.0318466	3.23573
6932__TCF7	TCF7	0.0148916	3.23075
100129196__MATN1-AS1	MATN1-AS1	0.0354103	3.23021
10412__NSA2	NSA2	0.0573421	3.22532
3621__ING1	ING1	0.0499338	3.2192
55251__PCMTD2	PCMTD2	0.0174626	3.21833
8520__HAT1	HAT1	0.0427925	3.21544
56731__SLC2A4RG	SLC2A4RG	0.0173598	3.21515
28992__MACROD1	MACROD1	0.0607383	3.1978
9767__PHF16	PHF16	0.0200478	3.19658
95681__CEP41	CEP41	0.0837498	3.1965
84326__C16orf13	C16orf13	0.0238615	3.19041
283951__C16orf91	C16orf91	0.0636307	3.18696
6742__SSBP1	SSBP1	0.0942434	3.18527
41__ASIC1	ASIC1	0.0745096	3.18517
387103__CENPW	CENPW	0.00130835	3.18416
80209__PROSER1	PROSER1	0.0932466	3.17741
441024__MTHFD2L	MTHFD2L	0.072217	3.17035
9324__HMGN3	HMGN3	0.0267811	3.1699
114044__MCM3AP-AS1	MCM3AP-AS1	0.0969928	3.16737
22835__ZFP30	ZFP30	0.0505432	3.16548
57728__WDR19	WDR19	0.0803254	3.16504
3673__ITGA2	ITGA2	0.031493	3.16375
56912__IFT46	IFT46	0.088467	3.15472
3015__H2AFZ	H2AFZ	0.0536692	3.15378
4085__MAD2L1	MAD2L1	0.0527165	3.15225
54915__YTHDF1	YTHDF1	0.0113089	3.15043
29899__GPSM2	GPSM2	0.0378499	3.15017
79723__SUV39H2	SUV39H2	0.0396481	3.14834
58516__FAM60A	FAM60A	0.0335528	3.14125
2030__SLC29A1	SLC29A1	0.029692	3.14105
284422__C19orf77	C19orf77	0.0472386	3.1329
51098__IFT52	IFT52	0.0156505	3.12852
2069__EREG	EREG	0.0597873	3.1247
5688__PSMA7	PSMA7	0.0474994	3.12335
56937__PMEPA1	PMEPA1	0.03251	3.12184
7027__TFDP1	TFDP1	0.0790554	3.11337
11104__KATNA1	KATNA1	0.0636843	3.11088
6652__SORD	SORD	0.0195803	3.1107
84661__DPY30	DPY30	0.0371975	3.10595
23475__QPRT	QPRT	0.0172333	3.1018
100499177__THAP9-AS1	THAP9-AS1	0.0833504	3.096
8718__TNFRSF25	TNFRSF25	0.0107656	3.08863
6227__RPS21	RPS21	0.0585509	3.08825
645884__RPS7P5	RPS7P5	0.0958101	3.07339
3476__IGBP1	IGBP1	0.0176711	3.07103
150776__LOC150776	LOC150776	0.0363345	3.04837
55425__KIAA1704	KIAA1704	0.0532738	3.043
8882__ZNF259	ZNF259	0.00176975	3.04296
8480__RAE1	RAE1	0.0468336	3.03903
51082__POLR1D	POLR1D	0.0627511	3.03803
9897__KIAA0196	KIAA0196	0.0011531	3.03637
54475__NLE1	NLE1	0.00895687	3.02873
677803__SNORA15	SNORA15	0.0597778	3.02689
11200__CHEK2	CHEK2	0.0587279	3.02478
6167__RPL37	RPL37	0.0521012	3.0239
51388__NIP7	NIP7	0.0114581	3.01857
113174__SAAL1	SAAL1	0.0872898	3.01788
128869__PIGU	PIGU	0.0259358	3.0165
112611__RWDD2A	RWDD2A	0.0908663	3.00881
10793__ZNF273	ZNF273	0.0847062	3.0071
8519__IFITM1	IFITM1	0.0589298	3.00495
139886__SPIN4	SPIN4	0.062149	3.00338
11179__ZNF277	ZNF277	0.060601	2.99798
139818__DOCK11	DOCK11	0.038417	2.99523
57670__KIAA1549	KIAA1549	0.00169977	2.9939
1462__VCAN	VCAN	0.00855941	2.99025
388536__ZNF790	ZNF790	0.0939252	2.98869
353500__BMP8A	BMP8A	0.0604211	2.98658
3176__HNMT	HNMT	0.0654044	2.98631
1063__CENPF	CENPF	0.0470394	2.97904
10098__TSPAN5	TSPAN5	0.0904518	2.9776
1051__CEBPB	CEBPB	0.0816122	2.97716
83943__IMMP2L	IMMP2L	0.0482889	2.97606
100526664__LY75-CD302	LY75-CD302	0.0950532	2.97062
255027__MPV17L	MPV17L	0.0951749	2.96741
51582__AZIN1	AZIN1	0.0290135	2.96569
79919__C2orf54	C2orf54	0.0699152	2.96168
54704__PDP1	PDP1	0.0224459	2.9603
121441__NEDD1	NEDD1	0.0922851	2.96005
54894__RNF43	RNF43	0.0975135	2.95406
55353__LAPTM4B	LAPTM4B	0.0799969	2.94965
6204__RPS10	RPS10	0.0743178	2.94556
27292__DIMT1	DIMT1	0.0475868	2.9449
306__ANXA3	ANXA3	0.0899978	2.94148
91404__SESTD1	SESTD1	0.0860771	2.93893
83448__PUS7L	PUS7L	0.0675327	2.93746
170958__ZNF525	ZNF525	0.0732086	2.93375
26996__GPR160	GPR160	0.0526733	2.93045
10529__NEBL	NEBL	0.035806	2.92885
65265__C8orf33	C8orf33	0.0207341	2.92846
10417__SPON2	SPON2	0.0359753	2.92789
3839__KPNA3	KPNA3	0.0853491	2.92736
53832__IL20RA	IL20RA	0.0321578	2.92522
6210__RPS15A	RPS15A	0.0548707	2.92388
64708__COPS7B	COPS7B	0.0658266	2.92221
5591__PRKDC	PRKDC	0.00376166	2.92014
134492__NUDCD2	NUDCD2	0.0285495	2.92013
6189__RPS3A	RPS3A	0.0617871	2.91944
23658__LSM5	LSM5	0.0500669	2.90586
6877__TAF5	TAF5	0.0604316	2.90152
51651__PTRH2	PTRH2	0.030668	2.89765
11103__KRR1	KRR1	0.0897856	2.89689
819__CAMLG	CAMLG	0.0707354	2.89454
64149__C17orf75	C17orf75	0.0293577	2.89132
729375__FAM86HP	FAM86HP	0.0309159	2.89077
7976__FZD3	FZD3	0.075378	2.8857
124093__CCDC78	CCDC78	0.0453913	2.88562
388567__ZNF749	ZNF749	0.00847986	2.88384
8914__TIMELESS	TIMELESS	0.000379232	2.88341
285855__RPL7L1	RPL7L1	0.0382337	2.88083
57678__GPAM	GPAM	0.032779	2.87737
84154__RPF2	RPF2	0.0910422	2.87584
84261__FBXW9	FBXW9	0.00259349	2.87283
6659__SOX4	SOX4	0.043053	2.86856
286148__DPY19L4	DPY19L4	0.0463682	2.86738
1459__CSNK2A2	CSNK2A2	0.0365868	2.86214
10413__YAP1	YAP1	0.0545813	2.86124
22868__FASTKD2	FASTKD2	0.0267267	2.86028
60674__GAS5	GAS5	0.0763136	2.85403
25913__POT1	POT1	0.0639314	2.84397
400073__C12orf76	C12orf76	0.0897959	2.8424
10158__PDZK1IP1	PDZK1IP1	0.0198566	2.84085
100302234__MIR664	MIR664	0.0732808	2.83931
6173__RPL36A	RPL36A	0.0912631	2.83553
80018__NAA25	NAA25	0.0113072	2.83399
1678__TIMM8A	TIMM8A	0.0210124	2.83373
123811__FOPNL	FOPNL	0.02136	2.83034
10079__ATP9A	ATP9A	0.0252164	2.83003
6147__RPL23A	RPL23A	0.0434955	2.82864
60481__ELOVL5	ELOVL5	0.0301117	2.8283
51258__MRPL51	MRPL51	0.081193	2.82476
5984__RFC4	RFC4	0.015432	2.82308
100132352__LOC100132352	LOC100132352	0.00181147	2.82023
10953__TOMM34	TOMM34	0.0473903	2.81829
55151__TMEM38B	TMEM38B	0.0904433	2.81387
359948__IRF2BP2	IRF2BP2	0.032034	2.81017
80324__PUS1	PUS1	0.0733008	2.80873
285958__SNHG15	SNHG15	0.0184909	2.80352
56704__JPH1	JPH1	0.0717387	2.80087
51765__MST4	MST4	0.0638867	2.8003
8886__DDX18	DDX18	0.0542346	2.79404
65998__C11orf95	C11orf95	0.0375603	2.79267
51012__SLMO2	SLMO2	0.0549567	2.79149
9738__CCP110	CCP110	0.055479	2.79141
27143__PALD1	PALD1	0.0946249	2.78285
119391__GSTO2	GSTO2	0.0179316	2.77901
55217__TMLHE	TMLHE	0.0144087	2.77633
388685__FLJ39739_dup2	FLJ39739	0.0581018	2.76928
653479__MRPL45P2	MRPL45P2	0.0774114	2.76458
5612__PRKRIR	PRKRIR	0.0443662	2.76098
389538__MGC72080	MGC72080	0.0187958	2.75949
23212__RRS1	RRS1	0.0303119	2.75831
339324__ZNF260	ZNF260	0.0779649	2.7577
606551__UBE2MP1	UBE2MP1	0.0759695	2.75689
3490__IGFBP7	IGFBP7	0.00538775	2.7535
644068__RPS14P3	RPS14P3	0.0564736	2.74874
100506668__LOC100506668	LOC100506668	0.0441367	2.74179
54955__C1orf109	C1orf109	0.0523713	2.73967
4060__LUM	LUM	0.0419873	2.73802
2877__GPX2	GPX2	0.0958435	2.73554
9631__NUP155	NUP155	0.0165044	2.72933
145741__C2CD4A	C2CD4A	0.0430304	2.72364
9530__BAG4	BAG4	0.0625927	2.7228
9481__SLC25A27	SLC25A27	0.0163919	2.72023
29922__NME7	NME7	0.0381572	2.7176
7589__ZSCAN21	ZSCAN21	0.082624	2.71649
8507__ENC1	ENC1	0.0764318	2.71052
7336__UBE2V2	UBE2V2	0.0577265	2.70887
10940__POP1	POP1	0.0510187	2.7087
53371__NUP54	NUP54	0.0418414	2.70743
25901__CCDC28A	CCDC28A	0.0913825	2.70273
10322__SMYD5	SMYD5	0.0290205	2.69971
168455__CCDC71L	CCDC71L	0.0761204	2.69565
79830__ZMYM1	ZMYM1	0.0452733	2.69199
118432__RPL29P2	RPL29P2	0.0490804	2.68927
54892__NCAPG2	NCAPG2	0.0225409	2.68672
54997__TESC	TESC	0.0952299	2.68207
4179__CD46	CD46	0.0608227	2.68045
23509__POFUT1	POFUT1	0.0242079	2.67818
81602__CDADC1	CDADC1	0.0926501	2.6777
51427__ZNF107	ZNF107	0.079735	2.67626
57464__STRIP2	STRIP2	0.0146681	2.67613
86__ACTL6A	ACTL6A	0.0238081	2.67344
4320__MMP11	MMP11	0.0103946	2.66949
8819__SAP30	SAP30	0.0460118	2.66717
130340__AP1S3	AP1S3	0.0473294	2.66571
4065__LY75	LY75	0.083444	2.66556
5706__PSMC6	PSMC6	0.0241605	2.66524
83592__AKR1E2	AKR1E2	0.00231776	2.66472
100532731__COMMD3-BMI1	COMMD3-BMI1	0.0944874	2.65982
51260__PBDC1	PBDC1	0.0749163	2.65797
11164__NUDT5	NUDT5	0.041479	2.65572
121642__ALKBH2	ALKBH2	0.046333	2.65511
284467__FAM19A3	FAM19A3	0.053548	2.65388
2191__FAP	FAP	0.0409071	2.65386
51642__MRPL48	MRPL48	0.0355953	2.65153
8659__ALDH4A1	ALDH4A1	0.0318747	2.64999
79612__NAA16	NAA16	0.0747898	2.64788
56938__ARNTL2	ARNTL2	0.0604019	2.64459
114908__TMEM123	TMEM123	0.0276303	2.63851
79913__ACTR5	ACTR5	0.0594482	2.63539
84942__WDR73	WDR73	0.0429492	2.63223
11051__NUDT21	NUDT21	0.0731078	2.63188
25878__MXRA5	MXRA5	0.0553744	2.63061
619499__SNORA27	SNORA27	0.0623103	2.62807
1513__CTSK	CTSK	0.0171696	2.62739
27101__CACYBP	CACYBP	0.0667278	2.62646
6424__SFRP4	SFRP4	0.0613529	2.62634
10410__IFITM3	IFITM3	0.0472705	2.62257
60496__AASDHPPT	AASDHPPT	0.0286607	2.61972
23536__ADAT1	ADAT1	0.0535377	2.61899
6228__RPS23	RPS23	0.0736207	2.61613
5618__PRLR	PRLR	0.0840295	2.61474
10987__COPS5	COPS5	0.0249337	2.61336
149951__COMMD7	COMMD7	0.0366261	2.61336
93664__CADPS2	CADPS2	0.0865588	2.61122
514__ATP5E	ATP5E	0.0684576	2.61047
27247__NFU1	NFU1	0.0764008	2.61036
79682__MLF1IP	MLF1IP	0.0671978	2.61013
222901__RPL23P8	RPL23P8	0.0204418	2.60622
7247__TSN	TSN	0.0275245	2.60567
150737__TTC30B	TTC30B	0.0647298	2.60284
112479__ERI2	ERI2	0.0541581	2.59793
65057__ACD	ACD	0.0411761	2.59685
83461__CDCA3	CDCA3	0.0726639	2.59282
6202__RPS8	RPS8	0.0914432	2.58789
79684__MSANTD2	MSANTD2	0.0139325	2.5867
16__AARS	AARS	0.00803716	2.5866
9639__ARHGEF10	ARHGEF10	0.0953008	2.58185
6627__SNRPA1	SNRPA1	0.086736	2.57969
91057__CCDC34	CCDC34	0.014583	2.57893
339229__OXLD1	OXLD1	0.0584353	2.57571
10465__PPIH	PPIH	0.0350428	2.5757
29128__UHRF1	UHRF1	0.0183221	2.56328
256355__RPS2P32	RPS2P32	0.0995921	2.56321
51614__ERGIC3	ERGIC3	0.0144246	2.56148
865__CBFB	CBFB	0.0250123	2.5609
9183__ZW10	ZW10	0.0931231	2.55549
9270__ITGB1BP1	ITGB1BP1	0.0878246	2.55386
51230__PHF20	PHF20	0.0755644	2.5536
79635__CCDC121	CCDC121	0.047634	2.54993
7443__VRK1	VRK1	0.0340791	2.54973
11163__NUDT4	NUDT4	0.0262503	2.54478
151188__ARL6IP6	ARL6IP6	0.0474982	2.54106
57122__NUP107	NUP107	0.0226234	2.53816
280636__C11orf31	C11orf31	0.0497679	2.53711
1069__CETN2	CETN2	0.0146746	2.53273
221143__N6AMT2	N6AMT2	0.0866755	2.53169
116447__TOP1MT	TOP1MT	0.0342032	2.5316
201283__AMZ2P1	AMZ2P1	0.0885797	2.529
284697__BTBD8	BTBD8	0.0726508	2.52758
51639__SF3B14	SF3B14	0.0750059	2.52719
29960__FTSJ2	FTSJ2	0.0795012	2.52689
51019__CCDC53	CCDC53	0.0340907	2.52585
54963__UCKL1	UCKL1	0.0729818	2.51581
79600__TCTN1	TCTN1	0.0234841	2.51514
432369__ATP5EP2	ATP5EP2	0.0532472	2.5149
79680__C22orf29	C22orf29	0.0883199	2.50796
147837__ZNF563	ZNF563	0.0960525	2.50792
58500__ZNF250	ZNF250	0.0306478	2.5078
120__ADD3	ADD3	0.0937808	2.50738
196527__ANO6	ANO6	0.0366024	2.50641
23613__ZMYND8	ZMYND8	0.0933731	2.50592
57504__MTA3	MTA3	0.0539144	2.49728
10898__CPSF4	CPSF4	0.0106688	2.49678
5422__POLA1	POLA1	0.00392805	2.49203
10196__PRMT3	PRMT3	0.0400338	2.49152
91694__LONRF1	LONRF1	0.059367	2.48789
64089__SNX16	SNX16	0.0804507	2.48438
57677__ZFP14	ZFP14	0.073978	2.48327
79033__ERI3	ERI3	0.0412639	2.4811
11116__FGFR1OP	FGFR1OP	0.0372969	2.48101
9255__AIMP1	AIMP1	0.0371934	2.48043
2617__GARS	GARS	0.0767359	2.47964
84240__ZCCHC9	ZCCHC9	0.0380718	2.47714
57786__RBAK	RBAK	0.0891478	2.47634
7913__DEK	DEK	0.0633566	2.47341
8490__RGS5	RGS5	0.0671205	2.47339
55308__DDX19A	DDX19A	0.000247181	2.46668
10436__EMG1	EMG1	0.019929	2.45708
150726__FBXO41	FBXO41	0.0709677	2.45372
80745__THUMPD2	THUMPD2	0.0518642	2.45264
51659__GINS2	GINS2	0.080043	2.45247
196294__IMMP1L	IMMP1L	0.0676446	2.45133
3066__HDAC2	HDAC2	0.0439497	2.44874
79944__L2HGDH	L2HGDH	0.044528	2.44769
134218__DNAJC21	DNAJC21	0.0697113	2.44708
6502__SKP2	SKP2	0.0072436	2.44613
55818__KDM3A	KDM3A	0.0155386	2.44521
286826__LIN9	LIN9	0.0585535	2.44459
746__TMEM258	TMEM258	0.0709183	2.44308
28989__NTMT1	NTMT1	0.0940242	2.44221
5134__PDCD2	PDCD2	0.0156059	2.43899
51132__RLIM	RLIM	0.0906097	2.43899
493812__HCG11	HCG11	0.0168712	2.4388
1111__CHEK1	CHEK1	0.0283216	2.43609
10969__EBNA1BP2	EBNA1BP2	0.0235328	2.43158
4869__NPM1	NPM1	0.0261123	2.42783
150223__YDJC	YDJC	0.0407163	2.42665
6134__RPL10	RPL10	0.0204768	2.4186
134430__WDR36	WDR36	0.088808	2.41803
5683__PSMA2	PSMA2	0.0789126	2.41654
51175__TUBE1	TUBE1	0.0398198	2.41408
10200__MPHOSPH6	MPHOSPH6	0.0487005	2.41372
6146__RPL22	RPL22	0.0501313	2.4056
4232__MEST	MEST	0.0629945	2.40548
10575__CCT4	CCT4	0.0242019	2.40441
2006__ELN	ELN	0.045068	2.40352
10527__IPO7	IPO7	0.0137295	2.40228
56983__POGLUT1	POGLUT1	0.0623314	2.39978
26156__RSL1D1	RSL1D1	0.012726	2.3992
59272__ACE2	ACE2	0.0288978	2.399
132__ADK	ADK	0.00214418	2.39803
55183__RIF1	RIF1	0.0217711	2.398
79728__PALB2	PALB2	0.0607355	2.39081
22927__HABP4	HABP4	0.0111784	2.3895
80778__ZNF34	ZNF34	0.00690152	2.38787
2098__ESD	ESD	0.0873556	2.38685
1121__CHM	CHM	0.0752439	2.38644
6419__SETMAR	SETMAR	0.0673878	2.38333
54903__MKS1	MKS1	0.0816003	2.37975
89958__SAPCD2	SAPCD2	0.073249	2.37795
27346__TMEM97	TMEM97	0.0566132	2.37446
64417__C5orf28	C5orf28	0.0202047	2.37354
3576__IL8	IL8	0.0660331	2.37144
79738__BBS10	BBS10	0.0124152	2.37007
285343__TCAIM	TCAIM	0.0634224	2.36835
2091__FBL	FBL	0.0436225	2.36824
23642__SNHG1	SNHG1	0.0399254	2.36779
8892__EIF2B2	EIF2B2	0.0860975	2.36493
51142__CHCHD2	CHCHD2	0.0104305	2.35716
1477__CSTF1	CSTF1	0.0223838	2.35662
728554__LOC728554	LOC728554	0.0172409	2.35251
337867__UBAC2	UBAC2	0.0853978	2.35176
54799__MBTD1	MBTD1	0.0132481	2.34868
6136__RPL12	RPL12	0.0699791	2.34854
116461__TSEN15	TSEN15	0.0611352	2.34833
22821__RASA3	RASA3	0.00156701	2.34713
79134__TMEM185B	TMEM185B	0.0989019	2.34361
51097__SCCPDH	SCCPDH	0.0476498	2.33994
9039__UBA3	UBA3	0.0459691	2.33958
4666__NACA	NACA	0.0145198	2.339
58486__ZBED5	ZBED5	0.0474623	2.33805
6223__RPS19	RPS19	0.0470595	2.33476
51114__ZDHHC9	ZDHHC9	0.0827851	2.32912
1009__CDH11	CDH11	0.00810071	2.32853
5504__PPP1R2	PPP1R2	0.0521996	2.32566
5308__PITX2	PITX2	0.00346066	2.3249
147710__IGSF23	IGSF23	0.0595292	2.32434
8575__PRKRA	PRKRA	0.0971784	2.31983
8214__DGCR6	DGCR6	0.0308054	2.319
10282__BET1	BET1	0.0612919	2.31779
57510__XPO5	XPO5	0.0440135	2.31652
51520__LARS	LARS	0.0613753	2.31455
8318__CDC45	CDC45	0.0242856	2.31295
5228__PGF	PGF	0.0287258	2.30968
2058__EPRS	EPRS	0.0317574	2.3095
169200__TMEM64	TMEM64	0.0889533	2.30741
10137__RBM12	RBM12	0.0352013	2.30699
6128__RPL6	RPL6	0.0413623	2.30686
3796__KIF2A	KIF2A	0.0381995	2.30637
79587__CARS2	CARS2	0.0639486	2.30466
55122__AKIRIN2	AKIRIN2	0.0413861	2.30274
1736__DKC1	DKC1	0.0572778	2.30266
54465__ETAA1	ETAA1	0.0945384	2.30195
56897__WRNIP1	WRNIP1	0.0165448	2.30194
54910__SEMA4C	SEMA4C	0.0517426	2.30094
23394__ADNP	ADNP	0.0165557	2.29854
283876__FLJ39639	FLJ39639	0.0556257	2.29721
1307__COL16A1	COL16A1	0.0621772	2.29534
259266__ASPM	ASPM	0.0929941	2.29168
139285__AMER1	AMER1	0.0138418	2.28322
55127__HEATR1	HEATR1	0.0437601	2.28313
1933__EEF1B2	EEF1B2	0.0948416	2.28308
7580__ZNF32	ZNF32	0.068809	2.28183
56683__C21orf59	C21orf59	0.0540296	2.28051
64943__NT5DC2	NT5DC2	0.0260376	2.27943
647979__LINC00657	LINC00657	0.0299838	2.27895
8884__SLC5A6	SLC5A6	0.0662867	2.27704
283927__NUDT7	NUDT7	0.0821978	2.27653
284348__LYPD5	LYPD5	0.0668339	2.27344
8815__BANF1	BANF1	0.0553775	2.26919
84060__RBM48	RBM48	0.0794722	2.26471
9880__ZBTB39	ZBTB39	0.0313698	2.26435
28982__FLVCR1	FLVCR1	0.082434	2.2639
118433__RPL23AP7	RPL23AP7	0.03529	2.26118
51634__RBMX2	RBMX2	0.0323347	2.26099
4173__MCM4	MCM4	0.0626068	2.26014
8324__FZD7	FZD7	0.015203	2.25962
6558__SLC12A2	SLC12A2	0.0512203	2.25424
80006__TRAPPC13	TRAPPC13	0.0322259	2.25323
6169__RPL38	RPL38	0.0933083	2.25163
56605__ERO1LB	ERO1LB	0.0971766	2.25023
3614__IMPDH1	IMPDH1	0.0402874	2.24764
8563__THOC5	THOC5	0.0312797	2.24598
2907__GRINA	GRINA	0.023172	2.24506
84138__SLC7A6OS	SLC7A6OS	0.0199495	2.23951
6921__TCEB1	TCEB1	0.0218941	2.23761
64976__MRPL40	MRPL40	0.097237	2.23747
92070__CTBP1-AS1	CTBP1-AS1	0.0785943	2.23724
100188893__TOMM6	TOMM6	0.0139612	2.23705
55352__COPRS	COPRS	0.0148046	2.23656
63877__FAM204A	FAM204A	0.052172	2.23331
2146__EZH2	EZH2	0.0763384	2.23308
83852__SETDB2	SETDB2	0.0787834	2.23268
11218__DDX20	DDX20	0.0918718	2.23262
169981__SPIN3	SPIN3	0.0145048	2.22986
80054__CEBPA-AS1	CEBPA-AS1	0.0868879	2.22888
58478__ENOPH1	ENOPH1	0.0150506	2.22878
64318__NOC3L	NOC3L	0.023074	2.22829
83480__PUS3	PUS3	0.0724362	2.2277
3625__INHBB	INHBB	0.0917227	2.22652
1032__CDKN2D	CDKN2D	0.0774235	2.22298
285116__AHCTF1P1	AHCTF1P1	0.0383137	2.22222
113000__RPUSD1	RPUSD1	0.0665298	2.22118
11335__CBX3	CBX3	0.0262028	2.22056
9727__RAB11FIP3	RAB11FIP3	0.0262303	2.21779
22944__KIN	KIN	0.0691467	2.21654
221908__PPP1R35	PPP1R35	0.0612628	2.21539
3925__STMN1	STMN1	0.0190895	2.21384
29789__OLA1	OLA1	0.000451958	2.21314
246243__RNASEH1	RNASEH1	0.0365604	2.21245
81611__ANP32E	ANP32E	0.061484	2.212
84890__ADO	ADO	0.024132	2.21131
991__CDC20	CDC20	0.0572814	2.20971
116228__COX20	COX20	0.0705023	2.20964
100288695__LIMS3L_dup2	LIMS3L	0.0937845	2.20888
96626__LIMS3_dup2	LIMS3	0.0937845	2.20888
114819__CROCCP3	CROCCP3	0.0228214	2.2058
29100__TMEM208	TMEM208	0.045011	2.20494
8624__PSMG1	PSMG1	0.0293082	2.20266
65243__ZFP69B	ZFP69B	0.070521	2.20123
6143__RPL19	RPL19	0.0199137	2.20102
25801__GCA	GCA	0.0343874	2.19982
6125__RPL5	RPL5	0.0823382	2.19971
6154__RPL26	RPL26	0.0351143	2.19827
5901__RAN	RAN	0.0507451	2.19749
6168__RPL37A	RPL37A	0.0804905	2.19748
150678__MYEOV2	MYEOV2	0.0590383	2.19408
55835__CENPJ	CENPJ	0.0152317	2.19185
23165__NUP205	NUP205	0.00639792	2.19024
3692__EIF6	EIF6	0.0441668	2.19006
5464__PPA1	PPA1	0.0832892	2.18786
6187__RPS2	RPS2	0.0987161	2.1865
55300__PI4K2B	PI4K2B	0.0429229	2.186
8697__CDC23	CDC23	0.0177627	2.18581
6678__SPARC	SPARC	0.0109279	2.18184
80010__RMI1	RMI1	0.0843294	2.17963
677835__SNORA56	SNORA56	0.0211493	2.17934
57697__FANCM	FANCM	0.0649474	2.17765
8193__DPF1	DPF1	0.0473922	2.17317
140766__ADAMTS14	ADAMTS14	0.0977038	2.17213
286410__ATP11C	ATP11C	0.0159459	2.17172
55159__RFWD3	RFWD3	0.00464879	2.16993
84938__ATG4C	ATG4C	0.0694024	2.16908
2079__ERH	ERH	0.0652079	2.16794
10135__NAMPT	NAMPT	0.0727662	2.16689
22938__SNW1	SNW1	0.0273885	2.16287
11127__KIF3A	KIF3A	0.0442548	2.16235
5690__PSMB2	PSMB2	0.0326161	2.15946
139322__APOOL	APOOL	0.0608327	2.15937
4175__MCM6	MCM6	0.0511027	2.15747
8510__MMP23B	MMP23B	0.0736864	2.15663
92140__MTDH	MTDH	0.0398798	2.15655
51499__TRIAP1	TRIAP1	0.0581804	2.15616
79814__AGMAT	AGMAT	0.0709734	2.15371
57669__EPB41L5	EPB41L5	0.0876183	2.15362
3615__IMPDH2	IMPDH2	0.055189	2.1499
339665__SLC35E4	SLC35E4	0.0698259	2.147
11222__MRPL3	MRPL3	0.0553448	2.14636
113802__HENMT1	HENMT1	0.00719629	2.14517
7675__ZNF121	ZNF121	0.00259207	2.14158
283464__GXYLT1	GXYLT1	0.0396749	2.14127
253714__MMS22L	MMS22L	0.0449318	2.13865
988__CDC5L	CDC5L	0.00620771	2.13628
83939__EIF2A	EIF2A	0.0925032	2.13229
26519__TIMM10	TIMM10	0.0633699	2.13004
7013__TERF1	TERF1	0.0654887	2.12797
8573__CASK	CASK	0.0160175	2.12335
29988__SLC2A8	SLC2A8	0.0440364	2.12302
8473__OGT	OGT	0.0806163	2.12248
55502__HES6	HES6	0.0708551	2.11893
10728__PTGES3	PTGES3	0.0354261	2.11767
2050__EPHB4	EPHB4	0.0309329	2.1154
79774__GRTP1	GRTP1	0.0886226	2.11432
133746__JMY	JMY	0.0760724	2.11309
4001__LMNB1	LMNB1	0.0352712	2.11151
3799__KIF5B	KIF5B	0.053464	2.10941
51118__UTP11L	UTP11L	0.0214662	2.10904
64766__S100PBP	S100PBP	0.0666182	2.10904
6137__RPL13	RPL13	0.0695934	2.10781
58490__RPRD1B	RPRD1B	0.0332145	2.10574
10286__BCAS2	BCAS2	0.0543971	2.10574
84976__DISP1	DISP1	0.00768269	2.10002
5184__PEPD	PEPD	0.0312889	2.09881
55769__ZNF83	ZNF83	0.088666	2.09796
3006__HIST1H1C	HIST1H1C	0.0819783	2.09617
80011__FAM192A	FAM192A	0.0174195	2.09543
374383__NCR3LG1	NCR3LG1	0.0838885	2.0954
129787__TMEM18	TMEM18	0.0520032	2.09468
65062__TMEM237	TMEM237	0.0267859	2.0938
9443__MED7	MED7	0.0607229	2.09372
541578__CXorf40B	CXorf40B	0.0698371	2.09309
54433__GAR1	GAR1	0.0785039	2.09238
8847__DLEU2	DLEU2	0.0820379	2.09041
127602__DNAH14	DNAH14	0.0698673	2.09038
8454__CUL1	CUL1	0.0278271	2.08837
150465__TTL	TTL	0.00723472	2.08532
130162__CLHC1	CLHC1	0.0899533	2.08475
2483__FRG1	FRG1	0.0365376	2.08431
4830__NME1	NME1	0.00923965	2.08404
28957__MRPS28	MRPS28	0.0352279	2.08349
9821__RB1CC1	RB1CC1	0.0670336	2.08009
4801__NFYB	NFYB	0.0485104	2.07871
891__CCNB1	CCNB1	0.056616	2.077
3148__HMGB2	HMGB2	0.00862138	2.07558
10152__ABI2	ABI2	0.0117917	2.07539
79665__DHX40	DHX40	0.040122	2.07447
51006__SLC35C2	SLC35C2	0.0733234	2.07112
23174__ZCCHC14	ZCCHC14	0.0267813	2.0704
9015__TAF1A	TAF1A	0.0775773	2.06648
57403__RAB22A	RAB22A	0.0679998	2.06578
5902__RANBP1	RANBP1	0.0651052	2.06429
6161__RPL32	RPL32	0.0546591	2.06374
55734__ZFP64	ZFP64	0.0754838	2.06344
8562__DENR	DENR	0.0559532	2.06063
619569__SNORA41	SNORA41	0.0708484	2.05851
6191__RPS4X	RPS4X	0.0871593	2.05842
10171__RCL1	RCL1	0.0474964	2.05387
1964__EIF1AX	EIF1AX	0.0117829	2.05363
493753__COA5	COA5	0.031812	2.05362
56672__AKIP1	AKIP1	0.0926641	2.04794
55744__COA1	COA1	0.092243	2.04734
54431__DNAJC10	DNAJC10	0.0930808	2.04512
5558__PRIM2	PRIM2	0.0378632	2.04468
9816__URB2	URB2	0.0482209	2.04432
23321__TRIM2	TRIM2	0.0690921	2.04288
6018__RLF	RLF	0.0752734	2.04133
2618__GART	GART	0.0434944	2.03977
148789__B3GALNT2	B3GALNT2	0.0562322	2.03964
51503__CWC15	CWC15	0.0555827	2.03922
100170228__SNAR-G2	SNAR-G2	0.0757796	2.03638
79744__ZNF419	ZNF419	0.00280206	2.03631
3281__HSBP1	HSBP1	0.090408	2.03259
401264__FLJ37798	FLJ37798	0.0811737	2.03243
22__ABCB7	ABCB7	0.0151746	2.03138
51187__RSL24D1	RSL24D1	0.0899501	2.0279
54801__HAUS6	HAUS6	0.0771378	2.02787
6523__SLC5A1	SLC5A1	0.0947004	2.02661
1635__DCTD	DCTD	0.0227139	2.02609
4176__MCM7	MCM7	0.0454293	2.02505
55802__DCP1A	DCP1A	0.0579182	2.02395
54468__MIOS	MIOS	0.0163022	2.02368
11221__DUSP10	DUSP10	0.0372766	2.02285
7112__TMPO	TMPO	0.0135767	2.02144
8504__PEX3	PEX3	0.0606152	2.02141
2339__FNTA	FNTA	0.0434702	2.02067
90321__ZNF766	ZNF766	0.0873708	2.01995
117608__ZNF354B	ZNF354B	0.0730577	2.01875
445571__CBWD3_dup2	CBWD3	0.0326125	2.01833
10393__ANAPC10	ANAPC10	0.0779094	2.01726
5981__RFC1	RFC1	0.0727892	2.01634
10713__USP39	USP39	0.0517104	2.01412
81579__PLA2G12A	PLA2G12A	0.0659623	2.01395
253943__YTHDF3	YTHDF3	0.0831622	2.01281
6520__SLC3A2	SLC3A2	0.0155928	2.0126
54931__TRMT10C	TRMT10C	0.0785205	2.01251
51507__RTFDC1	RTFDC1	0.086894	2.0122
1789__DNMT3B	DNMT3B	0.00579103	2.01208
471__ATIC	ATIC	0.0614803	2.01117
84303__CHCHD6	CHCHD6	0.0510752	2.01103
55039__TRMT12	TRMT12	0.0811069	2.01084
7341__SUMO1	SUMO1	0.0183973	2.00988
374393__FAM111B	FAM111B	0.0584412	2.00857
50999__TMED5	TMED5	0.0642622	2.00509
1894__ECT2	ECT2	0.0100288	2.00239
1855__DVL1	DVL1	0.0822288	2.00077
1207__CLNS1A	CLNS1A	0.0150117	1.99954
4891__SLC11A2	SLC11A2	0.0697419	1.99953
157922__CAMSAP1	CAMSAP1	0.0820568	1.99922
25880__TMEM186	TMEM186	0.0764466	1.99796
79020__C7orf25	C7orf25	0.0620209	1.99765
155370__SBDSP1	SBDSP1	0.069591	1.99666
199704__ZNF585A	ZNF585A	0.042823	1.99473
79176__FBXL15	FBXL15	0.0317803	1.99328
9188__DDX21	DDX21	0.0859525	1.99219
85021__REPS1	REPS1	0.0349884	1.99172
54065__SMIM11	SMIM11	0.0580501	1.99144
55081__IFT57	IFT57	0.089278	1.98839
10146__G3BP1	G3BP1	0.0458143	1.9864
27340__UTP20	UTP20	0.0163181	1.98545
79058__ASPSCR1	ASPSCR1	0.0282907	1.98405
84823__LMNB2	LMNB2	0.0273849	1.98335
81488__POLR2M	POLR2M	0.0461158	1.97932
283489__CHAMP1	CHAMP1	0.0611481	1.97928
57496__MKL2	MKL2	0.02063	1.97812
84809__CROCCP2	CROCCP2	0.0594859	1.97774
84296__GINS4	GINS4	0.0375781	1.97716
4691__NCL	NCL	0.0213827	1.97627
113763__ZBED6CL	ZBED6CL	0.00298746	1.97339
5936__RBM4	RBM4	0.0869866	1.97289
871__SERPINH1	SERPINH1	0.0510933	1.97267
7555__CNBP	CNBP	0.0804495	1.97139
51149__C5orf45	C5orf45	0.0744605	1.97078
84128__WDR75	WDR75	0.053286	1.96946
3654__IRAK1	IRAK1	0.0610432	1.96927
26135__SERBP1	SERBP1	0.0379373	1.96918
9702__CEP57	CEP57	0.0404897	1.96904
2970__GTF2IP1_dup1	GTF2IP1	0.0694364	1.96707
100093631__LOC100093631_dup1	LOC100093631	0.069219	1.96574
961__CD47	CD47	0.095493	1.96523
80854__SETD7	SETD7	0.0625193	1.96336
5380__PMS2L2_dup2	PMS2L2	0.063081	1.96055
246175__CNOT6L	CNOT6L	0.0193462	1.95883
6240__RRM1	RRM1	0.0447423	1.95603
8339__HIST1H2BG	HIST1H2BG	0.0542451	1.9558
55632__G2E3	G2E3	0.0712764	1.955
6133__RPL9	RPL9	0.0931622	1.95444
22919__MAPRE1	MAPRE1	0.0388337	1.95384
64776__C11orf1	C11orf1	0.0847222	1.95278
7874__USP7	USP7	0.0147097	1.94981
9403__SEP15	SEP15	0.0930607	1.94947
54994__GID8	GID8	0.0185097	1.94827
23244__PDS5A	PDS5A	0.0196126	1.94811
10054__UBA2	UBA2	0.0768864	1.94797
26133__TRPC4AP	TRPC4AP	0.0343676	1.94639
6715__SRD5A1	SRD5A1	0.0426456	1.94613
51602__NOP58	NOP58	0.0427191	1.94547
10112__KIF20A	KIF20A	0.00918621	1.94522
158586__ZXDB	ZXDB	0.00917708	1.94411
643180__CCT6P3	CCT6P3	0.0898094	1.94328
126731__CCSAP	CCSAP	0.0882821	1.94214
8329__HIST1H2AI	HIST1H2AI	0.0829972	1.94046
2288__FKBP4	FKBP4	0.0174264	1.93635
60684__TRAPPC11	TRAPPC11	0.074538	1.93624
51637__C14orf166	C14orf166	0.0746689	1.93605
1512__CTSH	CTSH	0.0936736	1.93497
201627__DENND6A	DENND6A	0.0927039	1.93468
83872__HMCN1	HMCN1	0.0741947	1.93285
1942__EFNA1	EFNA1	0.0432212	1.93205
122704__MRPL52	MRPL52	0.0797072	1.93169
133308__SLC9B2	SLC9B2	0.0687294	1.93121
100507246__SNHG16	SNHG16	0.0557001	1.93013
6229__RPS24	RPS24	0.0309546	1.92949
6431__SRSF6	SRSF6	0.0248505	1.92836
7108__TM7SF2	TM7SF2	0.0779191	1.92669
79726__WDR59	WDR59	0.0588992	1.9262
162655__ZNF519	ZNF519	0.0455766	1.92588
10581__IFITM2	IFITM2	0.0375248	1.92538
2744__GLS	GLS	0.0201487	1.92501
63967__CLSPN	CLSPN	0.0765689	1.92065
54543__TOMM7	TOMM7	0.023697	1.91908
55035__NOL8	NOL8	0.0515808	1.91804
6712__SPTBN2	SPTBN2	0.0739132	1.91588
55236__UBA6	UBA6	0.0557073	1.91526
10128__LRPPRC	LRPPRC	0.0239809	1.9138
54851__ANKRD49	ANKRD49	0.0542781	1.91359
84918__LRP11	LRP11	0.043519	1.91332
84881__RPUSD4	RPUSD4	0.0162221	1.91258
337876__CHSY3	CHSY3	0.0599171	1.91059
6045__RNF2	RNF2	0.0935027	1.90969
84062__DTNBP1	DTNBP1	0.0280651	1.90759
149420__PDIK1L	PDIK1L	0.0482391	1.90703
8526__DGKE	DGKE	0.0100363	1.90696
10541__ANP32B	ANP32B	0.0767512	1.90682
201965__RWDD4	RWDD4	0.00795202	1.90675
3987__LIMS1	LIMS1	0.0170361	1.90626
55037__PTCD3	PTCD3	0.0244697	1.90532
147727__ILF3-AS1	ILF3-AS1	0.087976	1.90455
90861__HN1L	HN1L	0.0880441	1.90448
80135__RPF1	RPF1	0.0359924	1.90198
114882__OSBPL8	OSBPL8	0.0855426	1.90123
83891__SNX25	SNX25	0.0285048	1.89876
51236__FAM203A_dup1	FAM203A	0.0396061	1.89862
6611__SMS	SMS	0.00916274	1.89833
6837__MED22	MED22	0.0035032	1.89779
889__KRIT1	KRIT1	0.0677861	1.89741
54700__RRN3	RRN3	0.0576549	1.89724
8266__UBL4A	UBL4A	0.0107888	1.89557
5994__RFXAP	RFXAP	0.0127898	1.89479
2237__FEN1	FEN1	0.0682723	1.89478
79832__QSER1	QSER1	0.0201864	1.89468
729533__FAM72A	FAM72A	0.093586	1.89387
4841__NONO	NONO	0.0746296	1.89336
56257__MEPCE	MEPCE	0.0478288	1.89252
140823__ROMO1	ROMO1	0.0744909	1.89132
9055__PRC1	PRC1	0.077512	1.88819
5930__RBBP6	RBBP6	0.0702633	1.88711
51256__TBC1D7	TBC1D7	0.0895935	1.88689
1022__CDK7	CDK7	0.0346579	1.88669
7416__VDAC1	VDAC1	0.017797	1.88664
6171__RPL41	RPL41	0.0741965	1.88657
10807__SDCCAG3	SDCCAG3	0.0468226	1.88642
6193__RPS5	RPS5	0.0295039	1.88585
8846__ALKBH1	ALKBH1	0.0806176	1.88577
54438__GFOD1	GFOD1	0.0776927	1.88569
7151__TOP1P1	TOP1P1	0.0930156	1.8835
143888__KDELC2	KDELC2	0.0308485	1.88263
5193__PEX12	PEX12	0.0425768	1.8823
51330__TNFRSF12A	TNFRSF12A	0.0115264	1.88201
3295__HSD17B4	HSD17B4	0.0632831	1.88071
8467__SMARCA5	SMARCA5	0.0608337	1.87768
25876__SPEF1	SPEF1	0.0334135	1.87627
222389__BEND7	BEND7	0.0110979	1.87312
6732__SRPK1	SRPK1	0.0275813	1.87289
26225__ARL5A	ARL5A	0.0495713	1.87275
51351__ZNF117	ZNF117	0.0370717	1.87251
116412__ZNF837	ZNF837	0.0981559	1.87081
6917__TCEA1	TCEA1	0.0525619	1.86759
23560__GTPBP4	GTPBP4	0.0322909	1.86646
64434__NOM1	NOM1	0.0518431	1.86612
5692__PSMB4	PSMB4	0.0765957	1.86601
8531__YBX3	YBX3	0.0233873	1.86597
7270__TTF1	TTF1	0.0386719	1.86545
387521__TMEM189	TMEM189	0.0489093	1.86521
7216__TRO	TRO	0.0225185	1.86456
29088__MRPL15	MRPL15	0.0471473	1.86257
2876__GPX1	GPX1	0.0433727	1.86032
10787__NCKAP1	NCKAP1	0.0391435	1.8603
5965__RECQL	RECQL	0.0752716	1.85926
11167__FSTL1	FSTL1	0.00990394	1.85744
54517__PUS7	PUS7	0.0977752	1.85704
55173__MRPS10	MRPS10	0.0974805	1.85652
23160__WDR43	WDR43	0.0871271	1.85599
23246__BOP1	BOP1	0.0395448	1.85556
51319__RSRC1	RSRC1	0.0223062	1.85534
5110__PCMT1	PCMT1	0.0270086	1.85516
54916__TMEM260	TMEM260	0.058643	1.85408
10061__ABCF2	ABCF2	0.0312073	1.85284
8398__PLA2G6	PLA2G6	0.020425	1.85018
6132__RPL8	RPL8	0.0603599	1.8472
79652__TMEM204	TMEM204	0.0325131	1.84699
51773__RSF1	RSF1	0.0779854	1.84521
4952__OCRL	OCRL	0.0960573	1.83993
56852__RAD18	RAD18	0.0303374	1.83984
3009__HIST1H1B	HIST1H1B	0.0144286	1.83731
3326__HSP90AB1	HSP90AB1	0.0339419	1.83608
252839__TMEM9	TMEM9	0.0944642	1.83573
6596__HLTF	HLTF	0.0425141	1.83496
27030__MLH3	MLH3	0.0412155	1.8344
7982__ST7	ST7	0.0533051	1.83438
8985__PLOD3	PLOD3	0.041277	1.83334
11315__PARK7	PARK7	0.0652327	1.83201
58487__CREBZF	CREBZF	0.0198733	1.8318
728689__EIF3CL_dup2	EIF3CL	0.0144823	1.83114
8662__EIF3B	EIF3B	0.0177418	1.82992
26354__GNL3	GNL3	0.0622087	1.82951
10224__ZNF443	ZNF443	0.0110635	1.82872
5800__PTPRO	PTPRO	0.0238872	1.82825
1019__CDK4	CDK4	0.01475	1.82802
54103__GSAP	GSAP	0.0994055	1.82767
84365__MKI67IP	MKI67IP	0.0314118	1.82638
54510__PCDH18	PCDH18	0.0217545	1.82573
3313__HSPA9	HSPA9	0.0550311	1.82469
10944__C11orf58	C11orf58	0.0313234	1.82276
91661__ZNF765	ZNF765	0.0830244	1.8212
8353__HIST1H3E	HIST1H3E	0.0861924	1.82045
11073__TOPBP1	TOPBP1	0.0123473	1.81876
7586__ZKSCAN1	ZKSCAN1	0.0294767	1.81703
23028__KDM1A	KDM1A	0.0294128	1.81612
55186__SLC25A36	SLC25A36	0.0131785	1.81545
84527__ZNF559	ZNF559	0.0683126	1.81351
9440__MED17	MED17	0.0667111	1.81064
3151__HMGN2	HMGN2	0.0893317	1.81053
55854__ZC3H15	ZC3H15	0.0706757	1.80962
9080__CLDN9	CLDN9	0.0856223	1.8096
23322__RPGRIP1L	RPGRIP1L	0.00866783	1.80884
79918__SETD6	SETD6	0.0564278	1.8084
54879__ST7L	ST7L	0.0643255	1.80575
25896__INTS7	INTS7	0.081851	1.80549
328__APEX1	APEX1	0.0267957	1.80368
100616436__MIR4449	MIR4449	0.0961174	1.80286
7529__YWHAB	YWHAB	0.0232433	1.80068
4172__MCM3	MCM3	0.04105	1.79975
84886__C1orf198	C1orf198	0.0169489	1.79966
144983__HNRNPA1L2	HNRNPA1L2	0.0370371	1.79936
5693__PSMB5	PSMB5	0.0659874	1.79918
9926__LPGAT1	LPGAT1	0.0924669	1.79874
7465__WEE1	WEE1	0.01472	1.79848
23518__R3HDM1	R3HDM1	0.0242019	1.79739
4646__MYO6	MYO6	0.0606177	1.79633
55109__AGGF1	AGGF1	0.0855768	1.79193
84916__CIRH1A	CIRH1A	0.0186862	1.79182
5775__PTPN4	PTPN4	0.0318185	1.7896
8725__URI1	URI1	0.0740617	1.7886
79714__CCDC51	CCDC51	0.0149231	1.78803
4800__NFYA	NFYA	4.23379e-05	1.78791
57449__PLEKHG5	PLEKHG5	0.0457996	1.78704
1677__DFFB	DFFB	0.0939942	1.78523
9782__MATR3	MATR3	0.0543323	1.78378
100528062__ARMCX5-GPRASP2	ARMCX5-GPRASP2	0.0744474	1.78211
55540__IL17RB	IL17RB	0.0968794	1.78168
1936__EEF1D	EEF1D	0.0228526	1.78158
55863__TMEM126B	TMEM126B	0.0780801	1.78109
1871__E2F3	E2F3	0.00170945	1.77985
11321__GPN1	GPN1	0.0549597	1.77941
55660__PRPF40A	PRPF40A	0.022545	1.77882
9831__ZNF623	ZNF623	0.037959	1.77875
1653__DDX1	DDX1	0.00581594	1.77873
51691__NAA38	NAA38	0.0305001	1.7773
85865__GTPBP10	GTPBP10	0.0578758	1.77652
10466__COG5	COG5	0.0233217	1.77615
7329__UBE2I	UBE2I	0.0239675	1.77414
23178__PASK	PASK	0.0208124	1.77381
283459__GATC	GATC	0.0314099	1.77353
51108__METTL9	METTL9	0.0604646	1.77163
5631__PRPS1	PRPS1	0.0652073	1.7714
23306__TMEM194A	TMEM194A	0.0874153	1.77067
6662__SOX9	SOX9	0.00530704	1.77059
55591__VEZT	VEZT	0.0338572	1.77053
653820__FAM72B	FAM72B	0.0542442	1.76975
51752__ERAP1	ERAP1	0.0857378	1.76945
8895__CPNE3	CPNE3	0.0140011	1.7685
22929__SEPHS1	SEPHS1	0.0524691	1.76821
376267__RAB15	RAB15	0.00994965	1.7678
5634__PRPS2	PRPS2	0.023234	1.76551
64769__MEAF6	MEAF6	0.0166743	1.76527
6124__RPL4	RPL4	0.0735134	1.76219
23279__NUP160	NUP160	0.0220238	1.76204
116150__NUS1	NUS1	0.0486238	1.76189
7693__ZNF134	ZNF134	0.0310558	1.75901
9203__ZMYM3	ZMYM3	0.0712799	1.75787
25842__ASF1A	ASF1A	0.0627393	1.7578
10130__PDIA6	PDIA6	0.0360605	1.7573
375444__C5orf34	C5orf34	0.00156549	1.75686
55342__STRBP	STRBP	0.0909503	1.75615
3178__HNRNPA1	HNRNPA1	0.0370935	1.75439
10902__BRD8	BRD8	0.0104212	1.75343
6205__RPS11	RPS11	0.0707968	1.75202
2195__FAT1	FAT1	0.0279441	1.75184
23259__DDHD2	DDHD2	0.0720495	1.75181
221078__NSUN6	NSUN6	0.059977	1.74986
3608__ILF2	ILF2	0.0793229	1.74896
1174__AP1S1	AP1S1	0.0205333	1.74801
58505__OSTC	OSTC	0.0596794	1.74614
23036__ZNF292	ZNF292	0.0340502	1.74542
9522__SCAMP1	SCAMP1	0.0724601	1.74273
79031__PDCL3	PDCL3	0.0106082	1.74155
9446__GSTO1	GSTO1	0.0325681	1.73953
23019__CNOT1	CNOT1	0.00276565	1.7392
23350__U2SURP	U2SURP	0.0667719	1.73908
151556__GPR155	GPR155	0.0805461	1.73595
135293__PM20D2	PM20D2	0.0937504	1.73494
51495__PTPLAD1	PTPLAD1	0.0635331	1.73445
4548__MTR	MTR	0.0670137	1.73422
9925__ZBTB5	ZBTB5	0.0691955	1.73324
7203__CCT3	CCT3	0.00199456	1.73213
27316__RBMX	RBMX	0.0494819	1.7314
28978__TMEM14A	TMEM14A	0.0976988	1.73135
51362__CDC40	CDC40	0.0154523	1.72982
222658__KCTD20	KCTD20	0.0242407	1.72677
221079__ARL5B	ARL5B	0.0865152	1.72533
9541__CIR1	CIR1	0.0341017	1.72531
23198__PSME4	PSME4	0.0189496	1.72439
5689__PSMB1	PSMB1	0.00412005	1.72331
6418__SET	SET	0.0791412	1.7225
125058__TBC1D16	TBC1D16	0.078646	1.72172
2956__MSH6	MSH6	0.0689268	1.71927
51263__MRPL30	MRPL30	0.0861905	1.71889
55832__CAND1	CAND1	0.0559128	1.71766
51663__ZFR	ZFR	0.0317582	1.71736
55208__DCUN1D2	DCUN1D2	0.0621848	1.71433
64327__LMBR1	LMBR1	0.0987624	1.71198
4436__MSH2	MSH2	0.0264469	1.71123
10048__RANBP9	RANBP9	0.0804586	1.71048
3376__IARS	IARS	0.0529433	1.70912
389203__SMIM20	SMIM20	0.0114746	1.70798
1184__CLCN5	CLCN5	0.0163415	1.70767
10949__HNRNPA0	HNRNPA0	0.0536132	1.70627
8663__EIF3C_dup2	EIF3C	0.0207264	1.70606
7328__UBE2H	UBE2H	0.0988976	1.70525
79145__CHCHD7	CHCHD7	0.0693673	1.70405
60509__AGBL5	AGBL5	0.0875944	1.70198
51808__PHAX	PHAX	0.0764792	1.70086
57226__LYRM2	LYRM2	0.0431	1.69913
84752__B3GNT9	B3GNT9	0.0455524	1.69809
1968__EIF2S3	EIF2S3	0.0650848	1.69739
9994__CASP8AP2	CASP8AP2	0.0360764	1.69631
11004__KIF2C	KIF2C	0.0236985	1.69623
4775__NFATC3	NFATC3	0.0318739	1.69569
5757__PTMA	PTMA	0.000662268	1.69563
6670__SP3	SP3	0.0631297	1.69521
1017__CDK2	CDK2	0.0525876	1.69464
11171__STRAP	STRAP	0.00841114	1.69332
22911__WDR47	WDR47	0.0835754	1.69238
10955__SERINC3	SERINC3	0.068162	1.692
9581__PREPL	PREPL	0.0809928	1.69128
8192__CLPP	CLPP	0.0524263	1.69063
23473__CAPN7	CAPN7	0.0213256	1.68913
29116__MYLIP	MYLIP	0.0926675	1.68717
5538__PPT1	PPT1	0.0607853	1.68621
135154__C6orf57	C6orf57	0.083753	1.68296
23660__ZKSCAN5	ZKSCAN5	0.0533274	1.68214
51451__LCMT1	LCMT1	0.00662972	1.68208
115286__SLC25A26	SLC25A26	0.0784065	1.67894
23348__DOCK9	DOCK9	0.0622861	1.67858
54942__FAM206A	FAM206A	0.0625089	1.67765
6567__SLC16A2	SLC16A2	0.041145	1.67667
5831__PYCR1	PYCR1	0.0980965	1.6764
821__CANX	CANX	0.0538428	1.67341
4733__DRG1	DRG1	0.0642541	1.67338
7410__VAV2	VAV2	0.00140721	1.67179
10134__BCAP31	BCAP31	0.041722	1.67147
64860__ARMCX5	ARMCX5	0.0798542	1.67109
55813__UTP6	UTP6	0.0461206	1.67067
55732__C1orf112	C1orf112	0.0263227	1.67056
9425__CDYL	CDYL	0.0195906	1.66913
670__BPHL	BPHL	0.0456566	1.66778
54880__BCOR	BCOR	0.0497355	1.66692
10005__ACOT8	ACOT8	0.0924697	1.66672
23450__SF3B3	SF3B3	0.0722047	1.66492
113157__RPLP0P2	RPLP0P2	0.0276693	1.66222
6902__TBCA	TBCA	0.0731307	1.66154
10233__LRRC23	LRRC23	0.098686	1.656
57546__PDP2	PDP2	0.040053	1.65495
64065__PERP	PERP	0.0341832	1.65352
55689__YEATS2	YEATS2	0.0158774	1.65148
9217__VAPB	VAPB	0.0272676	1.65141
26608__TBL2	TBL2	0.0888093	1.6498
55038__CDCA4	CDCA4	0.0482828	1.64934
5756__TWF1	TWF1	0.0774235	1.64889
54928__IMPAD1	IMPAD1	0.0278244	1.64455
2950__GSTP1	GSTP1	0.0283523	1.64284
23363__OBSL1	OBSL1	0.0623872	1.64115
4780__NFE2L2	NFE2L2	0.00921656	1.63919
10794__ZNF460	ZNF460	0.0533041	1.63879
10244__RABEPK	RABEPK	0.0781521	1.63836
9100__USP10	USP10	0.0294373	1.63753
2669__GEM	GEM	0.0181967	1.63682
4831__NME2	NME2	0.0304929	1.63625
122616__C14orf79	C14orf79	0.0862998	1.63387
10845__CLPX	CLPX	0.0747035	1.63302
85465__EPT1	EPT1	0.0658949	1.63294
1945__EFNA4	EFNA4	0.0838232	1.63266
84908__FAM136A	FAM136A	0.0762864	1.6321
64856__VWA1	VWA1	0.0438342	1.63209
80777__CYB5B	CYB5B	0.0848462	1.63146
284184__C17orf89	C17orf89	0.0728606	1.63027
23514__KIAA0146	KIAA0146	5.79945e-05	1.62942
7705__ZNF146	ZNF146	0.0391602	1.62871
81848__SPRY4	SPRY4	0.0436294	1.62658
6198__RPS6KB1	RPS6KB1	0.00869665	1.62533
136051__ZNF786	ZNF786	0.0631149	1.62533
55623__THUMPD1	THUMPD1	0.0767458	1.62524
57223__SMEK2	SMEK2	0.0832364	1.62177
3516__RBPJ	RBPJ	0.0322521	1.62172
1050__CEBPA	CEBPA	0.0419392	1.62162
8493__PPM1D	PPM1D	0.0487172	1.62149
51360__MBTPS2	MBTPS2	0.0468089	1.61675
84542__KIAA1841	KIAA1841	0.0895297	1.6138
23386__NUDCD3	NUDCD3	0.0219198	1.61316
51504__TRMT112	TRMT112	0.0498954	1.61268
10694__CCT8	CCT8	0.0355286	1.61215
51434__ANAPC7	ANAPC7	0.0066361	1.61115
545__ATR	ATR	0.0259511	1.61014
9913__SUPT7L	SUPT7L	0.0748048	1.60987
3312__HSPA8	HSPA8	0.0310145	1.60902
22933__SIRT2	SIRT2	0.0991107	1.60588
2200__FBN1	FBN1	0.00685644	1.6057
64951__MRPS24	MRPS24	0.0471446	1.60505
6885__MAP3K7	MAP3K7	0.0284162	1.6047
115106__HAUS1	HAUS1	0.00683613	1.59936
55234__SMU1	SMU1	0.0495169	1.59897
90333__ZNF468	ZNF468	0.057847	1.59832
57418__WDR18	WDR18	0.0312966	1.59794
55636__CHD7	CHD7	0.054652	1.59754
10988__METAP2	METAP2	0.0338031	1.59483
643387__LOC643387	LOC643387	0.0203781	1.5932
4285__MIPEP	MIPEP	0.000988604	1.59258
25962__KIAA1429	KIAA1429	0.0291037	1.59243
5478__PPIA	PPIA	0.0485895	1.59121
5695__PSMB7	PSMB7	0.0261831	1.59024
8833__GMPS	GMPS	0.0976745	1.58851
152518__NFXL1	NFXL1	0.0119856	1.5884
153241__CEP120	CEP120	0.0690305	1.58673
580__BARD1	BARD1	0.0622467	1.58544
8334__HIST1H2AC	HIST1H2AC	0.0729748	1.58372
1719__DHFR	DHFR	0.0318485	1.58294
8086__AAAS	AAAS	0.0990492	1.58225
219927__MRPL21	MRPL21	0.043802	1.58182
25894__PLEKHG4	PLEKHG4	0.0671929	1.58009
10392__NOD1	NOD1	0.00128524	1.57745
5432__POLR2C	POLR2C	0.0555623	1.57573
5049__PAFAH1B2	PAFAH1B2	0.0908546	1.57455
9184__BUB3	BUB3	0.0914063	1.57378
6683__SPAST	SPAST	0.0256399	1.57373
64224__HERPUD2	HERPUD2	0.0545748	1.57298
80853__JHDM1D	JHDM1D	0.0783744	1.57242
51013__EXOSC1	EXOSC1	0.0864321	1.57174
4678__NASP	NASP	0.050773	1.56947
79583__TMEM231	TMEM231	0.0838529	1.56919
9284__NPIP	NPIP	0.044649	1.56762
3007__HIST1H1D	HIST1H1D	0.00466383	1.5666
2065__ERBB3	ERBB3	0.0567637	1.5666
394__ARHGAP5	ARHGAP5	0.0994842	1.56548
55023__PHIP	PHIP	0.0291613	1.56418
949__SCARB1	SCARB1	0.036761	1.5633
254048__UBN2	UBN2	0.00545742	1.56052
6203__RPS9	RPS9	0.0849045	1.56013
8139__GAN	GAN	0.067289	1.55956
84317__CCDC115	CCDC115	0.0963716	1.5589
701__BUB1B	BUB1B	0.0725493	1.55877
55737__VPS35	VPS35	0.0732546	1.55786
9887__SMG7	SMG7	0.0746756	1.55655
8452__CUL3	CUL3	0.0843526	1.55277
10565__ARFGEF1	ARFGEF1	0.0554082	1.55237
9868__TOMM70A	TOMM70A	0.0319188	1.55232
109__ADCY3	ADCY3	0.0223534	1.54882
2264__FGFR4	FGFR4	0.0351826	1.54806
3627__CXCL10	CXCL10	0.0181316	1.54655
348995__NUP43	NUP43	0.0376676	1.5445
51703__ACSL5	ACSL5	0.0724789	1.54404
5687__PSMA6	PSMA6	0.0880547	1.5439
9057__SLC7A6	SLC7A6	0.01317	1.54297
28972__SPCS1	SPCS1	0.0986586	1.54279
5036__PA2G4	PA2G4	0.0302542	1.54271
728932__GPR89C_dup1	GPR89C	0.0725041	1.54141
25796__PGLS	PGLS	0.0749594	1.54092
79077__DCTPP1	DCTPP1	0.0103381	1.53776
132789__GNPDA2	GNPDA2	0.018933	1.53775
7965__AIMP2	AIMP2	0.0218187	1.53602
401115__C4orf48	C4orf48	0.0941869	1.53346
894__CCND2	CCND2	0.00786611	1.52523
2935__GSPT1	GSPT1	0.016617	1.52361
23598__PATZ1	PATZ1	0.0955369	1.52311
389677__RBM12B	RBM12B	0.0217538	1.523
9829__DNAJC6	DNAJC6	0.0432283	1.52127
57209__ZNF248	ZNF248	0.0514314	1.51848
10294__DNAJA2	DNAJA2	0.0394508	1.51826
9179__AP4M1	AP4M1	0.056811	1.51668
374882__TMEM205	TMEM205	0.0364103	1.51628
11198__SUPT16H	SUPT16H	0.00803994	1.51559
5721__PSME2	PSME2	0.0498159	1.51333
57696__DDX55	DDX55	0.059699	1.51236
22827__PUF60	PUF60	0.0149648	1.50954
7699__ZNF140	ZNF140	0.0446023	1.5095
55253__TYW1	TYW1	0.0857458	1.50935
51164__DCTN4	DCTN4	0.0385293	1.50554
6546__SLC8A1	SLC8A1	0.042353	1.50536
55320__MIS18BP1	MIS18BP1	0.0284381	1.50371
124540__MSI2	MSI2	0.0769577	1.50029
9451__EIF2AK3	EIF2AK3	0.01195	-1.50066
387644__LINC00202-1	LINC00202-1	0.0337655	-1.50111
114899__C1QTNF3	C1QTNF3	0.055589	-1.50193
339593__LOC339593	LOC339593	0.0947748	-1.50461
58158__NEUROD4	NEUROD4	0.0159256	-1.5055
6531__SLC6A3	SLC6A3	0.0161312	-1.50567
340508__LOC340508	LOC340508	0.0959588	-1.50723
3073__HEXA	HEXA	0.0324795	-1.50734
54532__USP53	USP53	0.0116489	-1.50959
9958__USP15	USP15	0.0639615	-1.50987
4627__MYH9	MYH9	0.0469037	-1.51019
3350__HTR1A	HTR1A	0.0976565	-1.51099
166752__FREM3	FREM3	0.0598178	-1.51144
400165__C13orf35	C13orf35	0.0980593	-1.51188
55999__NXF4	NXF4	0.0208636	-1.51457
285172__FAM126B	FAM126B	0.0101708	-1.51554
254958__REXO1L1_dup2	REXO1L1	0.039609	-1.51554
9670__IPO13	IPO13	0.0832402	-1.51819
80208__SPG11	SPG11	0.0432367	-1.52285
4478__MSN	MSN	0.0253928	-1.52311
4010__LMX1B	LMX1B	0.0813174	-1.52347
9600__PITPNM1	PITPNM1	0.00140534	-1.52547
9870__AREL1	AREL1	0.0816468	-1.52561
100874095__ADIPOQ-AS1	ADIPOQ-AS1	0.0441718	-1.52633
23239__PHLPP1	PHLPP1	0.0337279	-1.52722
55090__MED9	MED9	0.00788628	-1.5278
26030__PLEKHG3	PLEKHG3	0.0966872	-1.52794
201294__UNC13D	UNC13D	0.0626851	-1.5294
51652__CHMP3	CHMP3	0.0411175	-1.5306
64446__DNAI2	DNAI2	0.0216632	-1.53239
8756__ADAM7	ADAM7	0.0471749	-1.53328
10380__BPNT1	BPNT1	0.0353166	-1.5343
5516__PPP2CB	PPP2CB	0.0748582	-1.53749
4720__NDUFS2	NDUFS2	0.0894076	-1.53757
440163__RNASE13	RNASE13	0.0895122	-1.53803
389152__PRR23C	PRR23C	0.011299	-1.54001
10174__SORBS3	SORBS3	0.0372003	-1.54197
54875__CNTLN	CNTLN	0.0516314	-1.54279
80315__CPEB4	CPEB4	0.0142655	-1.5434
10540__DCTN2	DCTN2	0.0237133	-1.54381
4637__MYL6	MYL6	0.0402269	-1.54591
10311__DSCR3	DSCR3	0.0274359	-1.54618
8648__NCOA1	NCOA1	0.028666	-1.54659
3958__LGALS3	LGALS3	0.0872199	-1.5472
58506__SCAF1	SCAF1	0.0451414	-1.54912
4714__NDUFB8	NDUFB8	0.0335602	-1.55107
11284__PNKP	PNKP	0.086912	-1.55121
4649__MYO9A	MYO9A	0.0711422	-1.55335
144453__BEST3	BEST3	0.0874395	-1.55366
5578__PRKCA	PRKCA	0.0213458	-1.55517
9827__RGP1	RGP1	0.0672933	-1.55528
9394__HS6ST1	HS6ST1	0.0870816	-1.55609
26269__FBXO8	FBXO8	0.0278954	-1.55643
9332__CD163	CD163	0.0742058	-1.55648
2993__GYPA	GYPA	0.0136102	-1.55684
84872__ZC3H10	ZC3H10	0.0112564	-1.55843
192286__HIGD2A	HIGD2A	0.0748623	-1.56215
57035__C1orf63	C1orf63	0.087574	-1.56383
1398__CRK	CRK	0.082031	-1.56456
2033__EP300	EP300	0.056702	-1.56498
51093__RRNAD1	RRNAD1	0.00551731	-1.56598
84522__JAGN1	JAGN1	0.00351678	-1.56636
2169__FABP2	FABP2	0.0604919	-1.5667
399979__SNX19	SNX19	0.0887045	-1.56673
27034__ACAD8	ACAD8	0.0564455	-1.56712
558__AXL	AXL	0.0475828	-1.56878
158135__TTLL11	TTLL11	0.0720127	-1.56918
64787__EPS8L2	EPS8L2	0.0040441	-1.56975
400818__NBPF9_dup1	NBPF9	0.0583362	-1.57087
55917__CTTNBP2NL	CTTNBP2NL	0.0552274	-1.57209
79143__MBOAT7	MBOAT7	0.0451615	-1.57255
3691__ITGB4	ITGB4	0.0980167	-1.57431
79152__FA2H	FA2H	0.081722	-1.57817
5608__MAP2K6	MAP2K6	0.0133796	-1.58232
9649__RALGPS1	RALGPS1	0.0227408	-1.58384
3973__LHCGR	LHCGR	0.0699763	-1.58421
30844__EHD4	EHD4	0.0684401	-1.58504
126070__ZNF440	ZNF440	0.0246301	-1.58562
4610__MYCL1	MYCL1	0.0454088	-1.58634
118429__ANTXR2	ANTXR2	0.011202	-1.58636
58489__ABHD17C	ABHD17C	0.0789168	-1.58853
64847__SPATA20	SPATA20	0.0207547	-1.58916
6389__SDHA	SDHA	0.0694255	-1.58979
6564__SLC15A1	SLC15A1	0.0737465	-1.58986
1522__CTSZ	CTSZ	0.0261681	-1.59009
9597__SMAD5-AS1	SMAD5-AS1	0.0864485	-1.5928
5962__RDX	RDX	0.0241869	-1.59382
134957__STXBP5	STXBP5	0.0731612	-1.59394
9808__KIAA0087	KIAA0087	0.0778593	-1.59566
9578__CDC42BPB	CDC42BPB	0.0862502	-1.59596
23510__KCTD2	KCTD2	0.0735709	-1.5962
22906__TRAK1	TRAK1	0.0149856	-1.59755
401134__LOC401134	LOC401134	0.0266647	-1.59854
2103__ESRRB	ESRRB	0.0767156	-1.59917
25__ABL1	ABL1	0.021526	-1.60019
9641__IKBKE	IKBKE	0.0491982	-1.60181
7248__TSC1	TSC1	0.0995218	-1.60691
27347__STK39	STK39	0.0113727	-1.60762
140901__STK35	STK35	0.0916559	-1.60934
51555__PEX5L	PEX5L	0.0817134	-1.61035
754__PTTG1IP	PTTG1IP	0.0515931	-1.61053
11309__SLCO2B1	SLCO2B1	0.0885245	-1.61059
81__ACTN4	ACTN4	0.0385653	-1.61267
387647__PTCHD3P1	PTCHD3P1	0.0589442	-1.61364
3566__IL4R	IL4R	0.0819699	-1.61459
1585__CYP11B2	CYP11B2	0.0836567	-1.61473
4644__MYO5A	MYO5A	0.0242652	-1.61664
8764__TNFRSF14	TNFRSF14	0.00231107	-1.61688
728936__NBPF16_dup2	NBPF16	0.0326753	-1.6172
55628__ZNF407	ZNF407	0.0935333	-1.61773
10827__FAM114A2	FAM114A2	0.075727	-1.6191
10385__BTN2A2	BTN2A2	0.0427921	-1.6204
100506050__LOC100506050	LOC100506050	0.0893175	-1.62059
3491__CYR61	CYR61	0.0267081	-1.62119
9231__DLG5	DLG5	0.0526792	-1.62167
6988__TCTA	TCTA	0.0616015	-1.62521
166979__CDC20B	CDC20B	0.0885797	-1.62591
3698__ITIH2	ITIH2	0.0341865	-1.62768
7430__EZR	EZR	0.00589425	-1.62786
55204__GOLPH3L	GOLPH3L	0.091061	-1.62818
5297__PI4KA	PI4KA	0.0531667	-1.63061
7403__KDM6A	KDM6A	0.0673293	-1.63265
5670__PSG2	PSG2	0.076205	-1.63342
11176__BAZ2A	BAZ2A	0.0605421	-1.63397
130367__SGPP2	SGPP2	0.0346641	-1.63448
54434__SSH1	SSH1	0.0178025	-1.63451
256356__GK5	GK5	0.0339777	-1.63492
3606__IL18	IL18	0.0977941	-1.63508
91833__WDR20	WDR20	0.0452638	-1.63511
11117__EMILIN1	EMILIN1	0.0270904	-1.6411
9135__RABEP1	RABEP1	0.0715335	-1.64166
9052__GPRC5A	GPRC5A	0.010728	-1.64263
483__ATP1B3	ATP1B3	0.0827682	-1.64269
7421__VDR	VDR	0.0550871	-1.643
8527__DGKD	DGKD	0.0845688	-1.64478
10383__TUBB4B	TUBB4B	0.00621226	-1.64484
128209__KLF17	KLF17	0.0361779	-1.64534
255877__BCL6B	BCL6B	0.0739884	-1.64708
9923__ZBTB40	ZBTB40	0.0826636	-1.64738
5048__PAFAH1B1	PAFAH1B1	0.026469	-1.64741
54982__CLN6	CLN6	0.0690949	-1.64741
348110__C15orf38	C15orf38	0.0423038	-1.65024
653427__FOXD4L5	FOXD4L5	0.0368262	-1.65098
26119__LDLRAP1	LDLRAP1	0.0767439	-1.65148
8729__GBF1	GBF1	0.0242078	-1.6519
8837__CFLAR	CFLAR	0.0334994	-1.65283
440279__UNC13C	UNC13C	0.0838503	-1.65393
6239__RREB1	RREB1	0.0323178	-1.65409
79883__PODNL1	PODNL1	0.0931628	-1.65429
5869__RAB5B	RAB5B	0.0844486	-1.65502
29964__PRICKLE4	PRICKLE4	0.0245387	-1.65588
6675__UAP1	UAP1	0.0412802	-1.65705
26018__LRIG1	LRIG1	0.0901494	-1.65905
342184__FMN1	FMN1	0.040799	-1.65959
92305__TMEM129	TMEM129	0.0134649	-1.66025
389690__MROH5	MROH5	0.0340274	-1.66113
1780__DYNC1I1	DYNC1I1	0.0657541	-1.66139
23139__MAST2	MAST2	0.030014	-1.66194
100170229__SRRM5	SRRM5	0.07839	-1.66218
50964__SOST	SOST	0.0438503	-1.66366
51447__IP6K2	IP6K2	0.072687	-1.66379
25953__PNKD	PNKD	0.0874377	-1.66397
4520__MTF1	MTF1	0.0903829	-1.66414
4218__RAB8A	RAB8A	0.00514111	-1.66557
400955__FLJ30838	FLJ30838	0.0475683	-1.66706
22883__CLSTN1	CLSTN1	0.0224332	-1.66868
55633__TBC1D22B	TBC1D22B	0.0290669	-1.67013
253143__PRR14L	PRR14L	0.0125643	-1.67057
22798__LAMB4	LAMB4	0.0439413	-1.6715
9263__STK17A	STK17A	0.0745235	-1.6717
9209__LRRFIP2	LRRFIP2	0.0110614	-1.67246
3927__LASP1	LASP1	0.0109033	-1.67309
677679__SCARNA3	SCARNA3	0.0834534	-1.67348
7869__SEMA3B	SEMA3B	0.0632448	-1.67437
2580__GAK	GAK	0.0682976	-1.67585
23370__ARHGEF18	ARHGEF18	0.0594208	-1.67586
127544__RNF19B	RNF19B	0.0383631	-1.67656
116224__FAM122A	FAM122A	0.0482612	-1.67735
210__ALAD	ALAD	0.0843242	-1.67847
8853__ASAP2	ASAP2	0.026829	-1.67865
728377__LOC728377	LOC728377	0.0482247	-1.67978
8702__B4GALT4	B4GALT4	0.0152896	-1.68105
114801__TMEM200A	TMEM200A	0.0429871	-1.68191
8476__CDC42BPA	CDC42BPA	0.0671117	-1.68276
1632__ECI1	ECI1	0.0703454	-1.68304
84861__KLHL22	KLHL22	0.0699875	-1.68308
54858__PGPEP1	PGPEP1	0.0140956	-1.6851
53827__FXYD5	FXYD5	0.0234632	-1.68575
80301__PLEKHO2	PLEKHO2	0.000760737	-1.68739
124583__CANT1	CANT1	0.0597002	-1.68851
113263__GLCCI1	GLCCI1	0.0793314	-1.6889
22820__COPG1	COPG1	0.0227045	-1.68906
92822__ZNF276	ZNF276	0.0514273	-1.68985
1733__DIO1	DIO1	0.0970901	-1.69098
9637__FEZ2	FEZ2	0.0460403	-1.69211
400123__LINC00548	LINC00548	0.0829082	-1.69213
6744__SSFA2	SSFA2	0.0688632	-1.69309
8739__HRK	HRK	0.0534027	-1.69315
23164__MPRIP	MPRIP	0.0394915	-1.69318
23399__CTDNEP1	CTDNEP1	0.000210058	-1.69824
25777__SUN2	SUN2	0.0342172	-1.69828
22985__ACIN1	ACIN1	0.0552061	-1.69837
115__ADCY9	ADCY9	0.0501388	-1.6993
282973__JAKMIP3	JAKMIP3	0.0634295	-1.69974
3399__ID3	ID3	0.00101591	-1.70123
283171__C11orf44	C11orf44	0.0979058	-1.70128
132864__CPEB2	CPEB2	0.00445974	-1.70246
54617__INO80	INO80	0.0750633	-1.70347
51000__SLC35B3	SLC35B3	0.0142688	-1.70411
8989__TRPA1	TRPA1	0.0986615	-1.70439
3487__IGFBP4	IGFBP4	0.00754901	-1.71203
55589__BMP2K	BMP2K	0.0613316	-1.71203
84817__TXNDC17	TXNDC17	0.0333822	-1.71285
27154__BRPF3	BRPF3	0.0186743	-1.71446
10163__WASF2	WASF2	0.0790924	-1.71586
7728__ZNF175	ZNF175	0.0698796	-1.71742
90007__MIDN	MIDN	0.0775557	-1.71915
57688__ZSWIM6	ZSWIM6	0.08719	-1.72425
7030__TFE3	TFE3	0.0925479	-1.72488
2516__NR5A1	NR5A1	0.0713918	-1.72497
22848__AAK1	AAK1	0.0475095	-1.72654
55275__VPS53	VPS53	0.0797167	-1.72673
83892__KCTD10	KCTD10	0.0592584	-1.72757
10869__USP19	USP19	0.0664624	-1.72845
53944__CSNK1G1	CSNK1G1	0.0485502	-1.72848
3480__IGF1R	IGF1R	0.0898857	-1.73047
83605__CCM2	CCM2	0.0659285	-1.73121
284106__CISD3	CISD3	0.079387	-1.73472
57708__MIER1	MIER1	0.0957588	-1.73527
9500__MAGED1	MAGED1	0.0242407	-1.73772
3643__INSR	INSR	0.0290919	-1.73914
9124__PDLIM1	PDLIM1	0.0383543	-1.73951
4671__NAIP	NAIP	0.0730959	-1.74031
5151__PDE8A	PDE8A	0.0640781	-1.7413
1370__CPN2	CPN2	0.0641906	-1.74364
11252__PACSIN2	PACSIN2	0.00332236	-1.74388
222__ALDH3B2	ALDH3B2	0.0673194	-1.74484
11060__WWP2	WWP2	0.0565618	-1.74845
2583__B4GALNT1	B4GALNT1	0.052832	-1.74924
9223__MAGI1	MAGI1	0.0946125	-1.74954
5372__PMM1	PMM1	0.0893875	-1.7497
1374__CPT1A	CPT1A	0.0109867	-1.75035
5566__PRKACA	PRKACA	0.0174327	-1.75339
23207__PLEKHM2	PLEKHM2	0.021745	-1.76368
311__ANXA11	ANXA11	0.00081611	-1.76372
5874__RAB27B	RAB27B	0.0886618	-1.76737
2044__EPHA5	EPHA5	0.0284851	-1.77031
53373__TPCN1	TPCN1	0.0139194	-1.7708
4938__OAS1	OAS1	0.0734669	-1.77108
9871__SEC24D	SEC24D	0.0782895	-1.77379
55187__VPS13D	VPS13D	0.00811088	-1.77411
407011__MIR23B	MIR23B	0.000191566	-1.77536
30__ACAA1	ACAA1	0.0489166	-1.77702
283537__SLC46A3	SLC46A3	0.0849136	-1.77846
8997__KALRN	KALRN	0.0515673	-1.7786
200424__TET3	TET3	0.0574734	-1.78131
54815__GATAD2A	GATAD2A	0.0520991	-1.78208
23312__DMXL2	DMXL2	0.0410946	-1.78294
4595__MUTYH	MUTYH	0.045308	-1.78369
2524__FUT2	FUT2	0.0146271	-1.7847
6303__SAT1	SAT1	0.0123407	-1.7874
440600__LOC440600	LOC440600	0.0626651	-1.7875
441478__NRARP	NRARP	0.032656	-1.78778
6945__MLX	MLX	0.0193612	-1.78844
6646__SOAT1	SOAT1	0.079068	-1.78974
55129__ANO10	ANO10	0.0281081	-1.79119
79574__EPS8L3	EPS8L3	0.0650197	-1.79152
4817__NIT1	NIT1	0.0897638	-1.79248
3717__JAK2	JAK2	0.0805052	-1.79316
3574__IL7	IL7	0.0555235	-1.79359
114823__LENG8	LENG8	0.0522214	-1.7945
5216__PFN1	PFN1	0.0137252	-1.79517
9990__SLC12A6	SLC12A6	0.0958465	-1.79554
23387__SIK3	SIK3	0.0879285	-1.79613
23314__SATB2	SATB2	0.0946269	-1.79616
55268__ECHDC2	ECHDC2	0.00979449	-1.79679
8650__NUMB	NUMB	0.0376187	-1.79887
23765__IL17RA	IL17RA	0.00529514	-1.7993
10298__PAK4	PAK4	0.0579274	-1.79936
5046__PCSK6	PCSK6	0.0954773	-1.80001
79813__EHMT1	EHMT1	0.0233939	-1.80033
55032__SLC35A5	SLC35A5	0.0272134	-1.80576
2802__GOLGA3	GOLGA3	0.0363772	-1.80685
91607__SLFN11	SLFN11	0.0808515	-1.80885
3758__KCNJ1	KCNJ1	0.03239	-1.80949
1956__EGFR	EGFR	0.0242838	-1.8113
55902__ACSS2	ACSS2	0.0541658	-1.81199
4779__NFE2L1	NFE2L1	0.00252675	-1.81201
1465__CSRP1	CSRP1	0.000739587	-1.81324
154141__MBOAT1	MBOAT1	0.0420867	-1.81469
6840__SVIL	SVIL	0.0653056	-1.81484
85415__RHPN2	RHPN2	0.0338616	-1.81549
4643__MYO1E	MYO1E	0.0400082	-1.81594
54890__ALKBH5	ALKBH5	0.0425919	-1.81766
131408__FAM131A	FAM131A	0.0472228	-1.81867
286319__TUSC1	TUSC1	0.0236787	-1.82141
692086__SNORD17	SNORD17	0.0718881	-1.82158
84436__ZNF528	ZNF528	0.0221552	-1.82257
2314__FLII	FLII	0.0344344	-1.82332
56181__MTFR1L	MTFR1L	0.0372458	-1.82455
9640__ZNF592	ZNF592	0.00893394	-1.82576
26523__AGO1	AGO1	0.0543043	-1.82702
440594__FLJ31662	FLJ31662	0.085091	-1.82739
85315__PAQR8	PAQR8	0.0639325	-1.82844
29915__HCFC2	HCFC2	0.0123128	-1.82978
64231__MS4A6A	MS4A6A	0.0701496	-1.82996
5580__PRKCD	PRKCD	0.00825341	-1.83079
4750__NEK1	NEK1	0.033267	-1.83268
7746__ZSCAN9	ZSCAN9	0.0794045	-1.83573
4170__MCL1	MCL1	0.0930548	-1.83942
653269__POTEI	POTEI	0.0127525	-1.8412
10370__CITED2	CITED2	0.0851442	-1.84179
728642__CDK11A	CDK11A	0.012175	-1.84412
55784__MCTP2	MCTP2	0.0163499	-1.84464
3708__ITPR1	ITPR1	0.0387801	-1.84633
728936__NBPF16_dup1	NBPF16	0.0179331	-1.85031
51186__WBP5	WBP5	0.0745322	-1.85037
481__ATP1B1	ATP1B1	0.0728143	-1.85076
23647__ARFIP2	ARFIP2	0.0167641	-1.85183
23151__GRAMD4	GRAMD4	0.00998056	-1.85291
2034__EPAS1	EPAS1	0.00518127	-1.85357
23053__ZSWIM8	ZSWIM8	0.06563	-1.85358
5430__POLR2A	POLR2A	0.0307391	-1.8563
9766__KIAA0247	KIAA0247	0.0417817	-1.85725
100499194__LOC100499194	LOC100499194	0.0853867	-1.85784
9830__TRIM14	TRIM14	0.0406064	-1.85962
79683__ZDHHC14	ZDHHC14	0.0459445	-1.86094
84879__MFSD2A	MFSD2A	0.0198996	-1.86179
90550__MCU	MCU	0.0430751	-1.86202
7431__VIM	VIM	0.078064	-1.86279
7088__TLE1	TLE1	0.0465897	-1.86351
200014__CC2D1B	CC2D1B	0.00281878	-1.86496
2745__GLRX	GLRX	0.00417716	-1.86514
113828__FAM83F	FAM83F	0.00172143	-1.86624
100271927__RASA4B_dup1	RASA4B	0.0320999	-1.86729
29974__A1CF	A1CF	0.0538928	-1.86729
2281__FKBP1B	FKBP1B	0.0588008	-1.86825
399909__PCNXL3	PCNXL3	0.0729049	-1.86878
5002__SLC22A18	SLC22A18	0.0461031	-1.8699
83935__TMEM133	TMEM133	0.0264611	-1.87024
55051__NRDE2	NRDE2	0.0882659	-1.8706
79071__ELOVL6	ELOVL6	0.0135403	-1.87139
4000__LMNA	LMNA	0.0173189	-1.87151
121512__FGD4	FGD4	0.0425285	-1.87186
5339__PLEC	PLEC	0.0138644	-1.87251
7047__TGM4	TGM4	0.0902012	-1.87259
90843__TCEAL8	TCEAL8	0.0542153	-1.87266
23654__PLXNB2	PLXNB2	0.00256341	-1.87467
402483__FLJ45340	FLJ45340	0.0389956	-1.87474
65980__BRD9	BRD9	0.08561	-1.87535
4149__MAX	MAX	0.0990021	-1.87608
24139__EML2	EML2	0.00843106	-1.87652
1351__COX8A	COX8A	0.0535143	-1.87821
254394__MCM9	MCM9	0.0948741	-1.87968
407030__MIR30B	MIR30B	0.0660929	-1.88139
4088__SMAD3	SMAD3	0.0693371	-1.88357
728066__FAM133DP	FAM133DP	0.0827181	-1.88444
55180__LINS	LINS	0.0236353	-1.88505
55466__DNAJA4	DNAJA4	0.0640184	-1.88554
79705__LRRK1	LRRK1	0.0132841	-1.88583
3628__INPP1	INPP1	0.0101244	-1.88616
283373__ANKRD52	ANKRD52	0.0759077	-1.88678
10847__SRCAP	SRCAP	0.0511344	-1.88786
9929__JOSD1	JOSD1	0.0341919	-1.8906
83861__RSPH3	RSPH3	0.00433304	-1.89082
51061__TXNDC11	TXNDC11	0.0234443	-1.89129
25819__CCRN4L	CCRN4L	0.0249021	-1.89334
8483__CILP	CILP	0.0782487	-1.89351
54861__SNRK	SNRK	0.0448301	-1.89612
5287__PIK3C2B	PIK3C2B	0.0187126	-1.89644
100507050__TPBGL	TPBGL	0.0504452	-1.89687
84447__SYVN1	SYVN1	0.0844909	-1.89761
6256__RXRA	RXRA	0.0271531	-1.89808
81537__SGPP1	SGPP1	0.0856681	-1.89908
9568__GABBR2	GABBR2	0.0688151	-1.89982
3623__INHA	INHA	0.0396659	-1.90094
1943__EFNA2	EFNA2	0.0796976	-1.90405
100507300__LOC100507300	LOC100507300	0.0889327	-1.90437
925__CD8A	CD8A	0.00727732	-1.90439
29924__EPN1	EPN1	0.0842372	-1.90443
10262__SF3B4	SF3B4	0.043503	-1.9072
79817__MOB3B	MOB3B	0.0673127	-1.90793
27242__TNFRSF21	TNFRSF21	0.0207057	-1.90802
6503__SLA	SLA	0.0860131	-1.90884
8925__HERC1	HERC1	0.0463696	-1.91269
148022__TICAM1	TICAM1	0.0745931	-1.91946
23162__MAPK8IP3	MAPK8IP3	0.0333675	-1.92003
55745__AP5M1	AP5M1	0.0656682	-1.92103
9516__LITAF	LITAF	0.0348046	-1.92128
808__CALM3	CALM3	0.0451849	-1.92423
27283__TINAG	TINAG	0.0482003	-1.92456
3908__LAMA2	LAMA2	0.0573061	-1.92471
942__CD86	CD86	0.0591663	-1.92545
79735__TBC1D17	TBC1D17	0.0492858	-1.92578
5909__RAP1GAP	RAP1GAP	0.0618322	-1.93229
4907__NT5E	NT5E	0.0811751	-1.93269
26509__MYOF	MYOF	0.0214911	-1.93301
101__ADAM8	ADAM8	0.0571215	-1.93304
91860__CALML4	CALML4	0.00714416	-1.93343
7109__TRAPPC10	TRAPPC10	0.0156728	-1.93573
23040__MYT1L	MYT1L	0.0695783	-1.93622
256364__EML3	EML3	0.0738282	-1.93951
11188__NISCH	NISCH	0.0950964	-1.94179
5865__RAB3B	RAB3B	0.0577462	-1.94259
2776__GNAQ	GNAQ	0.0183164	-1.94274
91775__NXPE3	NXPE3	0.0536946	-1.94359
51214__IGF2-AS	IGF2-AS	0.0932431	-1.94389
9611__NCOR1	NCOR1	0.0580988	-1.94453
11238__CA5B	CA5B	0.0292312	-1.94521
7039__TGFA	TGFA	0.0317542	-1.94665
10475__TRIM38	TRIM38	0.0345904	-1.94781
3778__KCNMA1	KCNMA1	0.0615947	-1.94858
57662__CAMSAP3	CAMSAP3	0.0827473	-1.95545
10928__RALBP1	RALBP1	0.0566438	-1.9566
10970__CKAP4	CKAP4	0.0953502	-1.95887
64423__INF2	INF2	0.0534756	-1.95896
396__ARHGDIA	ARHGDIA	0.0233461	-1.95923
51621__KLF13	KLF13	0.00386349	-1.96045
582__BBS1	BBS1	0.0667468	-1.96193
128989__TANGO2	TANGO2	0.0242497	-1.96455
6195__RPS6KA1	RPS6KA1	0.0195153	-1.96754
27106__ARRDC2	ARRDC2	0.0130935	-1.9677
10396__ATP8A1	ATP8A1	0.0361009	-1.96874
339855__KY	KY	0.0345149	-1.97407
8470__SORBS2	SORBS2	0.035122	-1.97627
84925__DIRC2	DIRC2	0.093767	-1.97669
23729__SHPK	SHPK	0.0834028	-1.98224
84441__MAML2	MAML2	0.0719267	-1.98246
728537__LOC728537	LOC728537	0.0977352	-1.98362
677770__SCARNA22	SCARNA22	0.0771989	-1.98589
23648__SSBP3	SSBP3	0.0227068	-1.9868
729013__LOC729013	LOC729013	0.0721904	-1.98706
55218__EXD2	EXD2	0.0688016	-1.98726
2280__FKBP1A	FKBP1A	0.0416319	-1.98756
968__CD68	CD68	0.0396112	-1.98821
9914__ATP2C2	ATP2C2	0.0240413	-1.98893
23645__PPP1R15A	PPP1R15A	0.080742	-1.98997
84282__RNF135	RNF135	0.0163724	-1.99099
131544__CRYBG3	CRYBG3	0.0365085	-1.99139
129446__XIRP2	XIRP2	0.0519764	-1.99262
767565__SNORD113-5	SNORD113-5	0.0217084	-1.9934
10788__IQGAP2	IQGAP2	0.0714659	-1.99354
64866__CDCP1	CDCP1	0.0602137	-1.99428
54020__SLC37A1	SLC37A1	0.0337831	-1.99434
55437__STRADB	STRADB	0.0438937	-1.99502
220213__OTUD1	OTUD1	0.0961014	-1.99551
100287171__WASH1	WASH1	0.00261266	-1.99713
51567__TDP2	TDP2	0.020613	-1.99899
54461__FBXW5	FBXW5	0.0749897	-1.99922
100533464__PRH1-PRR4	PRH1-PRR4	0.0878609	-1.99939
54998__AURKAIP1	AURKAIP1	0.00314578	-2
23673__STX12	STX12	0.0273848	-2.00017
57630__SH3RF1	SH3RF1	0.0148877	-2.0007
8395__PIP5K1B	PIP5K1B	0.00979797	-2.00137
81565__NDEL1	NDEL1	0.0247834	-2.00449
23457__ABCB9	ABCB9	0.0960971	-2.00526
54897__CASZ1	CASZ1	0.0822426	-2.00832
440603__BCL2L15	BCL2L15	0.0459413	-2.01122
55228__PNMAL1	PNMAL1	0.0531932	-2.01201
9644__SH3PXD2A	SH3PXD2A	0.00457568	-2.01298
84993__UBL7	UBL7	0.0207931	-2.01387
140775__SMCR8	SMCR8	0.0107963	-2.01639
118881__COMTD1	COMTD1	0.0538561	-2.01795
2706__GJB2	GJB2	0.0168013	-2.01851
92017__SNX29	SNX29	0.0511883	-2.01868
10331__B3GNT3	B3GNT3	0.0284605	-2.01978
56667__MUC13	MUC13	0.0306622	-2.02078
220002__CYB561A3	CYB561A3	0.0586301	-2.02083
6717__SRI	SRI	0.010789	-2.02096
1761__DMRT1	DMRT1	0.0779661	-2.02183
118813__ZFYVE27	ZFYVE27	0.0374601	-2.02276
84187__TMEM164	TMEM164	0.0448811	-2.02455
151195__CCNYL1	CCNYL1	0.03544	-2.02534
379025__FLJ31306	FLJ31306	0.066019	-2.03078
966__CD59	CD59	0.0410232	-2.03108
3084__NRG1	NRG1	0.0434482	-2.03324
54877__ZCCHC2	ZCCHC2	0.0575302	-2.03609
84936__ZFYVE19	ZFYVE19	0.0137795	-2.03638
94233__OPN4	OPN4	0.0946902	-2.04047
22885__ABLIM3	ABLIM3	0.0139192	-2.04074
55662__HIF1AN	HIF1AN	0.0989949	-2.0414
6299__SALL1	SALL1	0.0948507	-2.04144
129138__ANKRD54	ANKRD54	0.0767969	-2.04213
114781__BTBD9	BTBD9	0.075947	-2.04323
10509__SEMA4B	SEMA4B	0.0874288	-2.04406
23152__CIC	CIC	0.0792675	-2.04434
6786__STIM1	STIM1	0.0993544	-2.04492
113278__SLC52A3	SLC52A3	0.0657753	-2.04696
10877__CFHR4	CFHR4	0.0802911	-2.04721
284207__METRNL	METRNL	0.0220369	-2.05084
7145__TNS1	TNS1	0.0899672	-2.05235
25970__SH2B1	SH2B1	0.0482541	-2.05675
7414__VCL	VCL	0.095655	-2.05784
220972__MARCH8	MARCH8	0.0365237	-2.06002
4645__MYO5B	MYO5B	0.00142351	-2.06119
3104__ZBTB48	ZBTB48	0.0729671	-2.06183
4615__MYD88	MYD88	0.00496727	-2.06252
57469__PNMAL2	PNMAL2	0.0377664	-2.06349
37__ACADVL	ACADVL	0.00575109	-2.06364
200373__PCDP1	PCDP1	0.0800221	-2.06516
64780__MICAL1	MICAL1	0.0505667	-2.06698
4638__MYLK	MYLK	0.0212984	-2.07254
57455__REXO1	REXO1	0.0290356	-2.0744
55625__ZDHHC7	ZDHHC7	0.0655603	-2.07451
29882__ANAPC2	ANAPC2	0.0428512	-2.07779
202915__TMEM184A	TMEM184A	0.0683781	-2.08021
54793__KCTD9	KCTD9	0.0516991	-2.08061
6934__TCF7L2	TCF7L2	0.000496522	-2.08079
29094__LGALSL	LGALSL	0.0234111	-2.08144
340390__KIAA1875	KIAA1875	0.0297618	-2.0817
79834__PEAK1	PEAK1	0.0290607	-2.08244
1212__CLTB	CLTB	0.00470579	-2.08372
140706__CCM2L	CCM2L	0.0104318	-2.08423
10169__SERF2	SERF2	0.0503302	-2.08559
1209__CLPTM1	CLPTM1	0.0548247	-2.08775
9919__SEC16A	SEC16A	0.00183079	-2.088
10749__KIF1C	KIF1C	0.00697592	-2.08953
441282__AKR1B15	AKR1B15	0.0483587	-2.09658
100506311__HOTAIRM1	HOTAIRM1	0.057763	-2.09734
9240__PNMA1	PNMA1	0.0302844	-2.09916
219285__SAMD9L	SAMD9L	0.0904133	-2.10107
55421__C17orf85	C17orf85	0.0988574	-2.10298
9980__DOPEY2	DOPEY2	0.0848284	-2.10409
50618__ITSN2	ITSN2	0.0595377	-2.10414
55743__CHFR	CHFR	0.0742261	-2.10443
57804__POLD4	POLD4	0.0698653	-2.10726
65010__SLC26A6	SLC26A6	0.0024745	-2.10797
645644__FLJ42627	FLJ42627	0.00096449	-2.11044
54825__CDHR2	CDHR2	0.00942599	-2.11103
84680__ACCS	ACCS	0.0281789	-2.11125
339977__LRRC66	LRRC66	0.0101444	-2.11159
65065__NBEAL1	NBEAL1	0.0548204	-2.11774
1785__DNM2	DNM2	0.0626027	-2.11844
79720__VPS37B	VPS37B	0.0587808	-2.1193
50488__MINK1	MINK1	0.0185775	-2.11968
360__AQP3	AQP3	0.0681408	-2.11971
317762__CCDC85C	CCDC85C	0.0677852	-2.12061
22893__BAHD1	BAHD1	0.0156381	-2.12223
7436__VLDLR	VLDLR	0.0214657	-2.12284
55366__LGR4	LGR4	0.000581912	-2.12423
6238__RRBP1	RRBP1	0.053827	-2.12428
4123__MAN2C1	MAN2C1	0.0945375	-2.12956
1445__CSK	CSK	0.0522805	-2.13068
387496__RASL11A	RASL11A	0.0890421	-2.13157
23327__NEDD4L	NEDD4L	0.0379654	-2.13313
114991__ZNF618	ZNF618	0.0901504	-2.13458
26817__SNORD34	SNORD34	0.0733696	-2.13493
23336__SYNM	SYNM	0.0784259	-2.136
4641__MYO1C	MYO1C	0.0138309	-2.13637
4921__DDR2	DDR2	0.0534851	-2.13725
4209__MEF2D	MEF2D	0.084729	-2.13889
10018__BCL2L11	BCL2L11	0.0267157	-2.13944
6281__S100A10	S100A10	0.0408038	-2.14069
255394__TCP11L2	TCP11L2	0.0384186	-2.14183
55779__WDR52	WDR52	0.0861869	-2.14276
55654__TMEM127	TMEM127	0.0143049	-2.1474
692213__SNORD110	SNORD110	0.0505006	-2.14839
4034__LRCH4	LRCH4	0.0105368	-2.15156
27352__SGSM3	SGSM3	0.0507518	-2.15181
113452__TMEM54	TMEM54	0.0866272	-2.15204
7706__TRIM25	TRIM25	0.0182021	-2.15262
32__ACACB	ACACB	0.0205486	-2.15274
9526__MPDU1	MPDU1	0.00183712	-2.15396
170394__PWWP2B	PWWP2B	0.0182672	-2.15474
55103__RALGPS2	RALGPS2	0.0876203	-2.15539
114134__SLC2A13	SLC2A13	0.00228427	-2.15644
7253__TSHR	TSHR	0.0773057	-2.15762
56957__OTUD7B	OTUD7B	0.072584	-2.15776
3759__KCNJ2	KCNJ2	0.0572865	-2.16016
5475__PPEF1	PPEF1	0.0416095	-2.16089
843__CASP10	CASP10	0.0766046	-2.16137
54187__NANS	NANS	0.0204086	-2.16167
79873__NUDT18	NUDT18	0.00891446	-2.16452
112__ADCY6	ADCY6	0.0398414	-2.16615
2317__FLNB	FLNB	0.0163027	-2.17016
7391__USF1	USF1	0.0793148	-2.17107
51195__RAPGEFL1	RAPGEFL1	0.06308	-2.17139
3985__LIMK2	LIMK2	0.0561607	-2.17414
23169__SLC35D1	SLC35D1	0.00161839	-2.17463
113246__C12orf57	C12orf57	0.039881	-2.17482
8785__MATN4	MATN4	0.0829105	-2.17602
64073__C19orf33	C19orf33	0.0170894	-2.1764
171024__SYNPO2	SYNPO2	0.031784	-2.17723
2903__GRIN2A	GRIN2A	0.0658605	-2.18067
976__CD97	CD97	0.00374079	-2.18127
100132406__NBPF10	NBPF10	0.0653164	-2.18218
158056__MAMDC4	MAMDC4	0.0755439	-2.18218
27348__TOR1B	TOR1B	0.00725279	-2.18219
56204__FAM214A	FAM214A	0.00294722	-2.18445
3959__LGALS3BP	LGALS3BP	0.0182855	-2.18461
9026__HIP1R	HIP1R	0.0143323	-2.18615
23031__MAST3	MAST3	0.000932494	-2.18799
767605__SNORD114-25	SNORD114-25	0.0104678	-2.18966
9422__ZNF264	ZNF264	0.0168793	-2.18989
694__BTG1	BTG1	0.00669014	-2.19133
79811__SLTM	SLTM	0.0802025	-2.19313
54796__BNC2	BNC2	0.0586874	-2.1946
54502__RBM47	RBM47	0.00587538	-2.19586
392255__GDF6	GDF6	0.0735343	-2.19602
11227__GALNT5	GALNT5	0.0696914	-2.19738
9711__KIAA0226	KIAA0226	0.015627	-2.19811
63899__NSUN3	NSUN3	0.0602816	-2.20221
7275__TUB	TUB	0.0175752	-2.20387
8263__F8A1_dup2	F8A1	0.0637522	-2.20402
57178__ZMIZ1	ZMIZ1	0.057959	-2.20445
23334__SZT2	SZT2	0.0800978	-2.20604
100874051__LZTS1-AS1	LZTS1-AS1	0.0517756	-2.20715
6359__CCL15	CCL15	0.04457	-2.2084
4589__MUC7	MUC7	0.0873507	-2.21015
26167__PCDHB5	PCDHB5	0.0880956	-2.21503
1316__KLF6	KLF6	0.0126318	-2.21532
5357__PLS1	PLS1	0.0187931	-2.21743
55907__CMAS	CMAS	0.0296608	-2.21817
26280__IL1RAPL2	IL1RAPL2	0.0414175	-2.22028
80017__C14orf159	C14orf159	0.0397121	-2.22264
5051__PAFAH2	PAFAH2	0.0121106	-2.22444
55619__DOCK10	DOCK10	0.0415294	-2.22525
11099__PTPN21	PTPN21	0.0942783	-2.22663
5144__PDE4D	PDE4D	0.034362	-2.22842
85379__KIAA1671	KIAA1671	0.00452291	-2.23269
11040__PIM2	PIM2	0.0478581	-2.23272
10628__TXNIP	TXNIP	0.0282353	-2.24023
5325__PLAGL1	PLAGL1	0.0596161	-2.24035
10321__CRISP3	CRISP3	0.0921697	-2.2478
7091__TLE4	TLE4	0.0832224	-2.25143
57462__KIAA1161	KIAA1161	0.0188061	-2.25415
222659__PXT1	PXT1	0.0403223	-2.25481
5045__FURIN	FURIN	0.014296	-2.25666
25844__YIPF3	YIPF3	0.0447782	-2.25947
1181__CLCN2	CLCN2	0.0519972	-2.26346
80005__DOCK5	DOCK5	0.0817526	-2.26362
157855__KCNU1	KCNU1	0.0975335	-2.26568
63930__LOC63930	LOC63930	0.00665217	-2.2691
128025__WDR64	WDR64	0.0584356	-2.27084
283422__C12orf36	C12orf36	0.0963519	-2.27134
54206__ERRFI1	ERRFI1	0.0578212	-2.27443
348254__CCDC144CP	CCDC144CP	0.058172	-2.27602
23341__DNAJC16	DNAJC16	0.0183788	-2.27794
339290__LINC00667	LINC00667	0.0424366	-2.27916
93210__PGAP3	PGAP3	0.0254428	-2.27962
54843__SYTL2	SYTL2	0.000301697	-2.28243
11214__AKAP13	AKAP13	0.00201133	-2.28342
112399__EGLN3	EGLN3	0.0365669	-2.28493
622__BDH1	BDH1	0.00545135	-2.28552
2517__FUCA1	FUCA1	0.0959375	-2.28658
9854__C2CD2L	C2CD2L	0.0159819	-2.2871
6692__SPINT1	SPINT1	0.023851	-2.28837
23551__RASD2	RASD2	0.001379	-2.29164
7318__UBA7	UBA7	0.045469	-2.29215
140576__S100A16	S100A16	0.0185317	-2.29263
5641__LGMN	LGMN	0.0975316	-2.2991
136__ADORA2B	ADORA2B	0.0995917	-2.30588
407031__MIR30C1	MIR30C1	0.0815595	-2.3062
824__CAPN2	CAPN2	0.01907	-2.30634
50515__CHST11	CHST11	0.00543683	-2.30696
84720__PIGO	PIGO	0.0238814	-2.30738
133522__PPARGC1B	PPARGC1B	0.0239472	-2.3114
57619__SHROOM3	SHROOM3	0.0205598	-2.31186
729723__DNAJC27-AS1	DNAJC27-AS1	0.0403782	-2.31247
7351__UCP2	UCP2	0.0569013	-2.3128
7358__UGDH	UGDH	0.00849058	-2.31428
400569__MED11	MED11	0.0817245	-2.31814
100652824__LOC100652824	LOC100652824	0.0949868	-2.31988
84076__TKTL2	TKTL2	0.0414973	-2.32043
166824__RASSF6	RASSF6	0.0257198	-2.32393
[truncated: 782 more rows]
