# Supplementary material for: Targeting NUDT21-mediated alternative polyadenylation of oncogenes ameliorates colorectal cancer malignancy and metastasis
Source: Br J Cancer. 2026 May 6;135(4):518–31. doi: 10.1038/s41416-026-03451-9 (PMC13427831; doi:10.1038/s41416-026-03451-9)
Supplement: Supplementary file 6 — Supplementary Table S6 [file 41416_2026_3451_MOESM6_ESM.xlsx]

## Sheet: 工作表1
APA site number>1
CFLAR	MXI1	PDIA3	PTPN1	MNT	BIRC5	REPS1	ADNP	YWHAE	NFKBIE	GNPDA2	ASB6	VTI1B	MEST	OLFM3	HOMEZ	ANXA9	DNAJB1
QKI	PAG1	N4BP2L1	RTN1	RORA	CDC42BPA	MRPL35	CHD1	VCP	PACS2	FAS	CHAF1B	TIAM2	SDHAF2	NEU1	FAM131A	BUB1	ATP8B4
SPCS3	NIN	MTAP	PTPN11	PVR	BIRC6	RFC1	ABCB10	TBX2	NAGA	LOC100132815	DESI2	VWA1	PET112	RUSC1	KIAA1191	CHKA	ANO5
SSR1	PHF20L1	NDUFS1	RTN4	RQCD1	CDK19	POLR1D	CHRAC1	SLC44A1	NOL6	IRF6	CHCHD2	ZEB1-AS1	SEC31A	PRPF8	LIN9	ASCL2	AMOT
TMEM33	SCD	MLX	OCIAD1	ORC2	BLOC1S2	PARP3	ATP7A	SLAMF7	ROR2	LOC100505549	DGCR8	TECPR1	PET117	RWDD4	KIAA1211	CHKB-CPT1B,CPT1B	CDH12
GLIPR1	MIEF1	NFIC	RUFY3	MRPS23	CEBPG	POLR2K	ALG14	SLC15A4	MX2	IRGQ	CHCHD4	SVEP1	SEMA3F	NEURL1	FLJ37201	C10orf76	C5
CD59	MOB1B	PDK3	PTPN2	PWWP2A	BLOC1S5-TXNDC5,TXNDC5	RGS4	ADAM28	TRIM27	RORC	LOC100862671	DGKQ	STX1B	PEX1	OLFML2B	FCAMR	C16orf80	DNAJB6
SERBP1	MRPL42	NIPAL3	NEDD4	OBSL1	AKTIP	POLR2L	CNOT1	VDR	PPP1R13B	ENOX2	CHCHD7	SEPP1	P2RY10	PRPS2	FLJ45513	CDIPT	ATL1
MME	RBM39	RPE	ODF2L	QDPR	ABCC6	MECP2	ATP9B	TRIM33	NFS1	GNPTG	ASB8	TEF	PEX11A	S100A16	KIAA1257	ADAMTSL5	DNAJC11
MON2	PDE3B	NIPBL	NEK6	PGAP1	CHD6	MED23	COLGALT1	VEPH1	MIS12	IRX3	ABCC1	SLMO2-ATP5E,ATP5E	PTGS1	PRR14L	GPT2	DNTT	CRELD1
ERLIN2	POMP	NUP43	MED14	MOB1A	AGAP1	N4BP1	ATRN	STS	RPF1	LOC493754	DHRS7	TNFSF13,TNFSF12-TNFSF13	PEX12	S100A4	KIAA1279	C1R	DNAJC14
IMPAD1	MDFIC	PPP1R10	PECAM1	NCL	CHEK1	POLR3E	AOX1	SPIN4	PPP1R14C	ERG	CHDH	TRIM45	PTK2B	PRR15L	LINC00648	CDK15	AP1S3
MAP3K2	ORMDL2	RUNX1	MFAP3	QPCT	C11orf30	PBX2	ATRNL1	TCEAL4	RPGRIP1L	FMNL2	DHX36	TEFM	PEX16	S100B	GABBR1	CHMP1A	ANO7
CANX	MEAF6	PIM1	SCN8A	RNF10	CHST11	POLR3H	ARMC10	TOPORS	MIS18BP1	ISCA2	ARID1A	ZFHX4	PTP4A3	NEXN-AS1	LINC00662	DPAGT1	AMZ2
STK17B	RLIM	OPA3	QRSL1	QRICH1	C11orf71	MLLT3	ATXN7	ZBTB34	PRPS1	LONRF1	ANKRD55	SLC48A1	ME3	S1PR1	FCER1A	ACSM2A	CDH17
SOAT1	PURA	RAB3IP	NF1	PRSS23	CHSY1	POP4	CSF1	SH3RF2	MYADM	ISCU	ADAT1	SPDL1	PTPN13	PRR5	LINC00909	DPP8	CRIP3
SEC62	MMP16	PDIA4	N4BP2L2	PPHLN1	C12orf43	MLLT6	ATXN7L1	SLAMF8	MMP1	FMO2	ANKS6	WARS2	MEA1	OMA1	KIAA1328	ALDH1A1	ADAMTSL4
IPO7	NXPE3	RAB4A	SEC14L2	PSAP	CITED2	MRPL43	CTDSP2	TANK	RBM19	ISOC1	CHIC2	SLU7	NIPSNAP1	MFAP1	LINC00938	C1orf43	ACAP3
SLC38A1	RPL13	PNPT1	OSBP2	ORMDL1	C12orf5	RNF20	AXL	SLC30A8	PDCD6	GOLGA1	DIP2C	WAS	PEX5	SAFB	EFEMP2	C16orf93	DNAJC30
SSR3	OGFOD3	RABGAP1L	SEC22B	NUP133	CLCC1	PP7080	CUEDC1	SRSF4	RBM22	ISY1	CHID1	ZFP41	NKAPP1	MPC1	LINC00982	ATP6AP1	ATF3
NUFIP2	RPS6KA3	PTBP1	RAB11FIP2	MIR100HG	C12orf73	RNF4	APOBEC3F	ZBTB43	RPL32	LPCAT3	DIS3L2	SETD9	PEX6	SAMD14	EXOC4	CHMP4B	DNAJC6
LAMP2	PIGM	NEDD1	SEMA3C	RPS23	CLDND1	PPAPDC2	ARPC2	SOS1	RBM24	ISYNA1	CHL1	SNX4	NKX3-1	PRRC2A	LINC01004	CDKL3	CCDC84
GNAI3	MIA3	RPL17-C18orf32,C18orf32	OSBPL3	NR1D2	C14orf119	RPA1	ADO	ZBTB6	RPL34	FN3KRP	BTNL3	TNFSF4	PEX7	SAMD9L	FCER1G	BCAS3	CDHR3
CELF2	OGT	PDS5A	PHAX	RSF1	CLINT1	MRPS14	DARS2	TAOK3	MYBBP1A	ITFG1	CHM	ZFP90	NLGN1	NFATC1	HDAC5	CDKN2A	ARMC9
C11orf58	MYEF2	NFE2L1	RAB22A	PPM1F	C15orf38	RPL31	B3GALNT2	ZBTB7B	NAPB	GOLGA2P5	ASCC3	SH3PXD2A	MYO19	SAMSN1	ENTPD6	AHDC1	DNALI1
BRWD1	RAB11FIP1	NLN	RAB3GAP1	OAZ1	CMPK1	NLRP1	DCTN4	TMEM167B	RBM26	ETV7	CHML	SWSAP1	PYCR2	MFAP3L	LINC01116	DUSP16	ATL2
TMEM30A	PPP2R5C	PTPN9	EIF4E	NAA15	C16orf70	MMP24-AS1	B3GALTL	ZC2HC1A	PDDC1	LRIG3	DNAJA4	SH3PXD2B	MKRN3	OPN3	KIAA1456	C2	CA12
TMX1	MED13	MFN1	KAT6A	SAMD9	CNIH4	PPIE	ASB1	VMAC	MED31	ITGAM	CHMP4A	ZFYVE1	NLRP12	MFAP4	EHD2	ASPA	CCDC86
PTBP3	PAFAH1B1	PCGF5	LRP6	PPM1K	AGK	RRN3	B4GALT1	SLBP	METTL13	LRP11	APTX	STX5	MYO1C	MSH3	FCGR2B	BCAS4	DNHD1
NAA50	NDFIP1	PPP6C	FOXK2	PIP4K2B	CNOT7	PPIL3	ANKRD52	VMP1	PPP1R1A	FBN1	CHMP7	TRIM7	NMD3	NFE2L2	FLRT3	CACNA1A	CROCCP2
LPGAT1	PRKAR1A	RYBP	IGJ	RAB1A	C1orf198	RSBN1L	BACE1	TRIM66	PDE1A	FNBP4	C10orf118	WBP5	MYO1D	SARS	HOOK2	CHP1	DNM3
LPP	MXD1	RANBP2	KHDRBS1	MCTS1	COPA	PPIP5K2	DNAJB4	SKIV2L2	PPP1R2	ITGB1	CHN1	SNRNP25	RAB11FIP5	MPHOSPH10	GNL2	AGAP3	CROCCP3
DCBLD2	PTEN	SART3	GJA9-MYCBP,MYCBP	RAB21	C1orf21	NAV2	BACE2	SP2	RPS27A	LRRC14	DNAJC7	WBSCR22	PFKFB3	SASH1	ECM1	CHPT1	DNMT1
CPPED1	NR3C1	MGAT4A	KHNYN	NIPA1	COPS8	NMNAT1	DNASE1L1	TP53I11	PLCB2	ITGB1BP1	APH1A	ZFYVE9	NOA1	PSEN2	EEF2	C5orf54	BLOC1S5,EEF1E1-BLOC1S5
CREBZF	PHC3	PURB	ERGIC2	NR2F2	AGMO	RUNX3	BACH2	ZCCHC14	PRR13	LRRC40	C10orf88	WDFY1	PGBD1	SASS6	HOPX	ASRGL1	BATF3
CTSS	PIAS2	PKNOX1	KHSRP	PGM2	AMFR	PPM1D	DSEL	SNRNP200	PAH	EIF1	ARID2	ZHX2	RAB37	PSG1	IFI16	BNIP1	CRTAM
WHSC1	G3BP1	MTCH2	KCNE3	RAB27A	C21orf91	SAMD4A	BAG1	ZCCHC6	RPS6KA5	FOPNL	DNER	SLC4A11	MYO5B	SATB2	HOXA10	CHRNA10	CA13
XIST	FGD5-AS1	RBBP9	IL13RA1	PTPRE	CRBN	MRPS18A	CES2	VPS13B	MEIS1	ITGB5	CHST2	ZIC1	RAB44	NFKB1	FLT4	CTPS2	ARMCX2
SMAD2	ITCH	SEC23B	ECHDC1	MFSD6	C2orf43	METTL21A	BAIAP2	ZCRB1	RPTOR	EHHADH	DNPEP	TNIP2	PGBD5	SBF2	GLTPD2	AAED1	DOCK11
TM9SF3	HLA-DPB1	MRPS10	KIAA0141	RIOK3	ACAT2	MCFD2	CHD4	TARBP1	MYH10	ITM2A	CHST3	TRIP10	NOL7	PSMA4	EZH1	ACTR1A	CRTC1
TMED7	LSM14A	PEX2	FDXACB1	MSANTD3	AARS2	SCAI	BAIAP2L1	TCF7L2	RRAGA	GOLPH3	DOCK4	WDFY4	MCM9	MICAL2	KIAA1598	CHRNB1	ASH2L
YIPF6	EVI2B	RBL1	FOXN3	RMDN1	CTBS	PPP1CC	ALDH1B1	TLK2	PAIP2B	FBXL14	CHST7	SPEF2	MRPL11	PSMA5	GNN	ARFGAP2	CRYBG3
PTPRC	42795	RNF149	LONP2	NAA30	C4orf32	NCLN	BBS2	ZDHHC5	PRR3	FOSL2	DOK4	TNK1	MYO7A	SCARA3	FZD7	CHRNE	DOCK8
PHLDA1	FAM168A	PHF20	GNA13	PCBD2	ANK1	PPP1R21	AASDHPPT	VPS25	PPP1R26	FBXL17	BCDIN3D	ZKSCAN7	NONO	PSMB1	GNPDA1	CTTN	CRYGS
FGF5	GGA2	RNF24	LRRFIP1	RAB33B	C5orf63	MOK	BBS7	STX3	PRR5L	LSM4	DOPEY2	SLC25A53	PGM5	SCFD2	ESRP1	ABHD11	DOK3
ESYT2	KMT2A	PDPK1	KIAA1217	RNF14	CUL5	PPP1R7	CLCN5	TP73-AS1	PAK1	FBXL19	AP4M1	SRXN1	RACGAP1	PSMB5	HDAC9	BPGM	CRYM
HNRNPA3	FYB	RNF7	GLRB	PLCB4	ABCF2	PFN2	BCAS2	ZER1	RREB1	LST1	DPM1	TNKS1BP1	MYOF	SCG5	EXOC6	CHST12	DOK5
ENAH	GNG12	MGC45800	GABPA	RNF166	CXCR2	PPP1R8	ALG2	VPS26B	NOL9	JAG1	CHSY3	SMURF1	NOS3	PSMD1	LMOD1	ATG16L2	APPL2
IPO9	IGF2BP1	NT5C2	MBD2	PPP1R12B	C9orf78	SEC23IP	ADRB2	TCHP	PDE5A	LTBP1	DPY19L2	WDR13	MYOM1	OSBPL1A	KIAA1755	CHST14	DOPEY1
42800	EMB	RBM38	KIAA1432	RNF216	CYP4V2	NOM1	ALG6	SNX5	MYH15	JAK1	ALDH5A1	SIX4	NOVA1	PSMD10	LNP1	CCR2	AMZ2P1
ARHGAP29	KIAA0513	RPL22	MAPK8	NFATC3	CAAP1	PGBD2	BCL2L1	ZFC3H1	NFX1	GORAB	DPYSL2	SRF	PGS1	SCLT1	KIAA1804	ABLIM3	ASIC1
STYX	IPCEF1	PAFAH2	EMC10	NCOA3	CYS1	NOTCH1	CNOT8	TMEM173	MEPCE	FBXL5	CHUK	ZMYM1	RALY	NFRKB	LOC100127983	CX3CR1	ADAP2
VKORC1L1	FAM20B	NUDT16	IKBKB	MTO1	CADPS2	PGM2L1	BCL2L13	TRMT10B	PRRG1	LUZP1	DRAP1	SLC4A5	PHB	MSRA	KIAA1841	C20orf194	DPF3
PLXDC2	GATC	RBM41	KIAA1524	PHYKPL	ANKIB1	PPP3R1	COL5A1	TPD52L2	RBMS3	JAM2	CIITA	SNX8	MGAM	PSMD14	LOC100129518	BRD2	ATP2C2
FKBP14	HSPA13	MIER1	GVINP1	PLD1	AHCTF1	MOSPD1	BCL2L15	ZFP69	NSA2	LYPLAL1	DSG2	TNNT1	PHC1	MSRB2	FCHSD1	C21orf2	ADAM19
KPNA1	EEA1	RBM7	KIAA1549L	PCYT2	DBN1	PPP4R1	COMMD6	SLC29A1	PPP1R3E	JARID2	BCKDK	ZMYM5	NPEPL1	PSMD8	LOC100130357	BAG3	C5AR1
IFNAR1	LMO4	POLH	ITGA1	RAB5A	CAMKK2	SENP7	ADSS	TRMT112	RSL1D1	FABP3	DTD2	WDR27	PHC2	SCYL2	HOXA4	APOBEC3G	CDK2
ETNK1	GBP2	MGEA5	FAM46C	MGC27345	DCAF12	NPAS2	COQ7	VPS37C	PAM	EVA1A	ACTR3B	TRMT6	RASA3	PSMD9	LOC100130872	C6orf136	ARHGAP27
FGL2	ENTPD7	OAS2	FUNDC2	RAB5C	CANT1	OSTF1	BDNF	ZFYVE20	PDGFA	FOXO3	DTNA	TEP1	MYPN	SDC1	KIAA2018	C21orf58	AGAP2
GHITM	LCP1	RBMX	FAM126A	MED29	ANKRD12	PPP6R3	ACAD8	VPS39	RBP5	GJA3	CISH	SYNJ1	RASGRF2	PSME2	IFIT3	CXorf40A	BMF
CDK6	FAM105A	RTKN2	LOC401320	PLEKHA1	CAP1	RAD51B	BHLHE40	ZFYVE28	RTCA	LZIC	DUS4L	TNPO2	MYPOP	OSCP1	KIAA2026	CARD16	CDK2AP1
APOL6	ETS1	RC3H1	GNB1	PSMF1	DCTD	NPAT	CPT1A	TASP1	MYL12A	JOSD1	CIT	SSFA2	RASSF6	MPP1	FAM114A2	ACVRL1	CCDC96
TOR1AIP2	LY75-CD302,CD302	RUNDC1	HDGFRP3	PLEKHA8	AHR	RALGAPA2	AP1S2	TCTN3	PDHB	MAD2L1	C11orf83	WDR35	PHF13	MST1L	EDN1	CARD18	DPY19L1P1
UGGT1	LEPROT	PAICS	KIF1B	MXRA7	DCUN1D5	PQLC1	CREB3L1	VPS4B	PLCB3	GJB2	ADCY3	SNRNP40	MRPL32	PSME4	LOC100379224	BAHCC1	AGPAT4
WIPF1	LYZ	NCOA4	FOS	OTUD4	CASP2	RAP2A	APPBP2	ZKSCAN2	MMS19	MAGEA4	DUSP5	SRFBP1	MLF2	SDK1	HOXB2	ABHD12	ANXA1
SYNCRIP	IRAK3	PHIP	KIF3A	POGZ	DDX19A	PRDM8	CRYZ	SLC47A1	MYLIP	JRKL	ARIH2	TRPC4AP	RBM20	MPP2	IFITM1	CYFIP1	CSGALNACT1
WDR33	HEATR1	MLEC	GK	NRF1	CBFA2T2	P2RX1	BLOC1S4	ZKSCAN5	MRFAP1L1	MAGEH1	DUSP8	TNRC18	PHF2	SEC11A	GLYCTK	CARD9	DPY30
TC2N	IRF1	RER1	HNRNPC	PTGDR	DDX3X	PRDX6	CSNK2A1	VPS54	MED17	JTB	ALG10	TRPM2	RBM4	PSMG2	EED	CYP21A2	CCL11
RBMS2	G3BP2	MYNN	GLIPR2	P4HA1	CBL	RAPGEF5	BLOC1S6	SLC33A1	PSAT1	MAL2	DYNLL2	TNRC6A	N4BP2	SEC14L5	GLYR1	BCHE	CDK7
OSBPL8	LILRB2	RFT1	FAM49B	S100PBP	ANKRD29	NPLOC4	ADD3	VPS72	RCAN2	JUNB	CLDN10	ZNF124	NRCAM	PSMG4	LOC100506469	CYP3A5	CCL15
POU2F2	KIF13A	SBNO1	ELL	PLEKHG2	DZIP1	RASGRP1	ABCC4	TM4SF4	PSD4	MAML2	CLDN12	SLC26A11	METTL1	SEC24B-AS1	HOXB4	BCKDHB	ANXA13
PTP4A1	LIN7C	MS4A1	FADS1	SAP30BP	ANKRD40	NR2C1	CTNNA1	VSIG1	MRPS35	EDIL3	ABT1	ZNF138	RBX1	MPP3	IFITM10	CD226	CCL2
EREG	HN1L	SCAF11	FAM212B	PIK3C2A	CCDC59	RASSF3	BOD1L1	SFPQ	PDLIM1	GPATCH4	TSC22D1	WDR43	PHKG2	OTUD3	FCRL2	CIAPIN1	ARAP2
KLHL5	HELZ	RHNO1	GATAD2A	SATB1	ANKRD50	NR2C2	ACBD3	TMEM174	PAPD5	KARS	TRAPPC3	ZNF140	MRPL44	MFI2	LOC100506963	BAHD1	CCL4
LITAF	CCDC88A	PEX19	HIPK3	RAD1	CCDC91	PABPN1,BCL2L2-PABPN1	BPHL	ZMYM3	RYK	MANSC1	ZNF577	STX8	N4BP3	SEC61G	HOXC10	CIDEB	ATG3
KLF3	CYP1B1	PRPF38B	KLF7	PECR	DLAT	NR2F1-AS1	ACVR2B	VSIG10L	RCC2	FBXO21	SLC22A7	SLC34A2	NRXN1	PSRC1	LOC100507462	CYTH3	C19orf10
MAPK1	C12orf49	NIP7	HLA-E	RAD18	CCDC93	RBL2	AFAP1L2	ZMYM6NB	S100A6	FAHD1	SLX4	WDR45	PHLDA2	SELENBP1	HOXC4	AP2A2	ASL
ATP2C1	BBX	MTERFD2	EPS15	SCD5	DNAJC15	PRKRA	CXCL1	TATDN2	RCCD1	EFR3B	SNRPF	TRUB2	REG1A	MED18	LOC100630918	CD276	ARAP3
ASPH	CCDC47	SDCBP	HMGB1	RAD23A	ACTR10	RBM15B	BTBD1	ZMYND12	PSMA1	MAP3K1	ZNF37A	WDR48	MLLT10	MTA2	HOXC6	CARHSP1	C11orf70
CDC73	COX20	NRAS	KLHL42	MKI67	DNM3OS	PRMT3	CYB5R4	TMEM178B	PIGR	KAZN	TMEM159	SSPN	MRPL49	PTBP2	LOC101448202	ADH6	C19orf25
BRWD3	CCDC90B	SEC22A	FAM118B	PABPC1	CCPG1	RBM28	AFG3L2	ZMYND8	PSMA7	EIF4G1	UAP1	TNRC6C-AS1	PHLPP2	SEMA4F	KIF21A	CIRBP	DSG3
DCUN1D4	C17orf51	MED21	GNPNAT1	MSANTD4	DOT1L	NR5A2	CYSTM1	SLC2A12	RCL1	KBTBD11	TMEM161B	ZNF175	NSMCE4A	NGFRAP1	LOC200772	DAP3	CCNC
STXBP5	C10orf54	PDIA6	KDM2A	PACSIN2	CCR1	RBM33	BTN3A2	TRPM8	SAMHD1	FRMD3	ZCCHC9	SNAPIN	PHTF1	SEMA6C	KIF23	CIRBP-AS1	DSP
TMEM39A	ARMC8	NFAM1	EZR	ODF2	DSTYK	NRBP2	DBR1	VWA8	NOP14	KCNAB3	TMEM163	ZNF181	MRPL52	NGRN	LOC283710	BRF2	ANAPC5
SLCO3A1	DBT	SELL	LIN54	PLRG1	AK3	RBM8A	BTRC	ZNF107	METTL14	MAP3K8	TRMT12	WDR59	PHYH	SENP3	KIF24	ALDH9A1	ANXA2R
SLC35F6	ANTXR2	NARG2	FAM57A	SECISBP2L	CCT5	PRPF4	DCLRE1B	WAC	NOP9	GLE1	SLC35G2	ZNF185	NSUN7	NHEJ1	LOC339535	AK7	ABCA10
SPARC	ARL5A	RNF111	LINC00346	RALGPS1	CD96	MYL12B	C10orf12	ZNF12	PHYHIPL	GPC4	ZNF273	STXBP4	NAA16	MICU2	HOXC9	ARID4B	ATXN7L3B
SLC38A2	DSC2	SENP1	KNSTRN	PGPEP1	ZFR	MGRN1	ACLY	TMEM181	MKNK2	FBXO31	UBE2J2	TSC22D4	RGS1	NHLRC1	FAM131B	ANKRA2	CSPG4
TMEM167A	DLG1	RAB31	FCGR3B	PADI2	VPS26A	RCAN3	ABCC9	ZNF142	PNISR	FRMD6	ZNF490	WDR61	PI4KB	PTGES3L	KIF2C	CARM1	CDKN1C
TRIM38	ADAMTS5	RAB3B	GORASP2	PHACTR2	UQCRQ	MGST1	DDX5	SLC2A2	PAPSS1	KCNK1	SLC36A1	TSEN15	RHBDD2	PTGER3	LOC441666	DCAF11	ATG16L1
SYAP1	COG5	PIP4K2A	LIPA	PLS1	SRD5A1	RCN1	C12orf4	ZNF146	NCKAP1	MAPK6	ZNF69	TOB1	MCAT	IFT74	FCRLB	CASC10	DTWD1
UCHL5	CALCOCO2	EXOC5	KPNA3	MYO1B	SLC9A3R1	NRIP1	DEGS1	WASL	PIGV	FBXO32	SNRPG	TSFM	RHOBTB1	IARS	LOC642236	DCAF17	CSRNP1
TFPI	ALDH6A1	LARP4B	EFHD2	MPC2	THY1	RCSD1	C12orf75	ZNF17	SBF1	MAPKAP1	ZW10	WDR7	NAA35	FPR1	EXOG	C21orf67	DTX3L
TFPI2	CD47	KRBOX4	FAM73A	PIK3IP1	ZNF503	MSI2	ANKRD49	WBP11	RDH10	KCNMB4	TATDN1	ZNF22	RHOJ	GBP4	LOC644656	CD300LF	ATL3
PICALM	ATP6V1C1	HNRNPDL	FGF1	RAP1A	TIFA	RECQL	C14orf142	ZNF197	MOB3A	MAPKBP1	ZC3H12D	TOB2	MECR	LMAN2L	HOXD8	ARID5A	DUS2
PUM2	CALML4	LINC00476	KPNA6	PRPF4B	TAB2	NRP2	DISC1	STK36	PPP2R3A	KCNQ3	UBE2Q1	TSGA10	RHPN2	ENGASE	IFRD2	ARSG	CSRP2BP
PTPN4	BCL10	HPS1	LOC100506548	NHLRC3	SRD5A3	PARD3	C15orf48	ZNF202	NSUN6	FSTL3	TRIM36	SFXN5	PIFO	IL10RB	KIFAP3	ARID5B	CABP5
MDM4	CRIPT	ENTPD1	HNRNPUL1	PBX3	WDR5	NSD1	DLG3	WBP4	MYO10	MBLAC2	STAT2	TSHZ1	RILPL1	HIGD2A	HDLBP	DCP1B	CSTA
PCNX	CDS2	HSPA9	LOC90784	RAP2C	TIMELESS	PARD6B	C16orf52	SERPINE2	NGLY1	MARCKSL1	TRIO	TOM1L1	PIGG	42796	FAM211A	CKAP2L	CDKN2C
GDAP2	CRNKL1	LAMTOR3	EIF2S1	PHTF2	ZBTB38	MGST3	DNAJC18	TIMM13	MGAT4B	MBNL2	SOGA1	TSHZ2	MED30	IPO13	GFI1	DCTN1	CCNF
IVNS1ABP	ATP6V1G1	HUS1	LPCAT2	RASAL2	SRGN	RETSAT	C17orf100	TSPAN13	PSMD7	FAM102B	ZNF114	SLC6A12	PIGH	LINC00342	KIFC2	CKAP4	DUSP18
IRF2BP2	CGGBP1	GSK3B	EFTUD2	PBXIP1	ZNF264	NSG1	ANP32B	SPON2	RECQL5	KCTD20	UBE2T	TSHZ3	RMDN2	FANCL	ELFN1	ARHGAP5-AS1	ATPAF2
HMGCR	DEK	ENY2	HNRNPLL	NSFL1C	SRI	RFK	C17orf97	TENM2	PNP	MASP1	ZNF234	WDR78	PIGL	LOC100506325	KIFC3	CKAP5	DUSP22
GAS7	CTSC	ENPP4	LAIR1	RNF115	TGIF2	PSEN1	ADI1	WDR1	MGAT5	KCTD4	UBE2V1	SHCBP1	RNASEH1	HINT1	LOXL4	BSDC1	ACP2
MAPK1IP1L	CLU	FSTL1	LRP8	MTRF1	TIMMDC1	RFX2	AGGF1	ZNF251	MFSD11	ERBB3	TSSC1	SRGAP3	PIGQ	LRP3	GABPB2	ABCC2	ANXA3
GFPT1	BACH1	MACC1	IDI1	RNF139	SYTL2	MSL3	DPP4	WDR12	NOX4	KCTD9	STAT5A	TSPAN1	RNASEL	EDF1	IFT88	ABHD17C	ADPGK
ATG12	DNAJA2	FXN	HECTD2	NIPSNAP3A	SLC14A1	RFX5	C18orf54	TENM3	MPO	MBD4	ZNF436	SLC26A7	NAALADL2	IL2RA	KIR3DL1	CLASP2	CDON
CREBL2	AEBP2	MAX	HP1BP3	MLF1IP	VDAC3	NSUN3	DTL	TMEM183A	RELL1	KDELR3	TMEM169	ZNF259	NUDT19	ELN	FMO5	DDX1	CCNH
CREB1	CNBP	FXR1	LRRFIP2	PRDM4	SRP19	RGS19	C1orf27	TMEM260	METTL2B	KCNQ5	TAF1D	SNF8	PIGS	INHBB	GMEB2	ASTE1	CDPF1
CD164	CUL4B	EGR1	GCLC	PCDH15	WAC-AS1	PSMB9	DYRK2	SETDB1	RELT	ARL4D	SLC37A1	SLC35A2	RNF135	ERCC8	IGF1	A1CF	BMPER
AFF4	COL4A3BP	EPG5	HEG1	PRDX3	TIRAP	RGS5	C1orf50	ZNF267	PEX3	AFF3	ZNF624	TEX22	PIGW	FAM162A	EPAS1	CLCN2	ADAM23
CD44	CUX1	LARP1	IPMK	RNF187	WWC1	NSUN4	ARHGEF6	SLC2A3	PPP3CC	CSTF3	TMEM170A	ZNF266	RNF145	IQCB1	GOLGA2	DDX31	CCNI
CPSF6	ACTN1	FAM122A	EFR3A	PREPL	TJP1	RHOF	ACSS3	ZNF275	SCRN3	AQPEP	ZNF74	TOMM40L	PIH1D2	FLAD1	HPCAL1	ABR	DVL3
BMPR2	ABI2	FANCF	FAM160B1	PCDH7	42984	PSMD12	CHD2	SLC4A8	PLEC	AQP2	SNAP25	SETD1B	RNF167	EIF3L	FNBP1	CD69	ANGPT1
CREB5	CAPZA2	GAB1	GLO1	MPP7	SRP68	MLF1	C1QTNF3	TES	SDC3	C12orf66	UBAC2-AS1	TEX261	PIK3C3	LINC00998	GAPT	ATP6V0A4	C11orf91
ARHGAP5	WHSC1L1	EFCAB2	ELOVL5	PCGF2	ZCCHC10	PSMD5	CHD9	SNRPD1	PARG	APOOL	SFXN3	ZNF274	RNF181	IQCH-AS1	LPIN2	DDX55	CTCF
C16orf72	SNX2	EPOR	LYSMD3	NSRP1	TLCD2	PAX2	C22orf29	STYK1	MFSD4	C14orf1	TRAM1L1	WEE2-AS1	NACA	FLVCR2	KLF1	BCL11A	C11orf95
ACER3	TMEM248	ENPP1	GDF11	RNF44	TDRKH	PSME3	CHMP2B	TPX2	NFIA	CYP4F11	TBC1D14	SSU72	MRPS26	IQCK	FNBP1L	BAIAP2-AS1	BMPR1B
CAPRIN1	SLC11A1	IMPA1	HEXIM1	PRKAB2	TLN2	MET	ARF6	ZNF282	SDF4	AGBL5	SPATS2	WFS1	PIK3CD	LOC286437	GABRB3	CLCN6	DYNLL1
CPD	ST7L	LSAMP	IQGAP1	RNGTT	ZNF347	MED8	ALDH2	WDR4	REST	BTNL8	TMEM176B	TSPAN33	NUP35	FAR2	LPXN	ANKRD30BL	AIRE
C6orf62	TNS1	FAM135A	HSBP1	PHOSPHO1	TLR5	METAP1	C3orf62	ZNF3	SDK2	AR	TRIM13	WHAMM	NACC1	LPL	EMC4	CLCN7	DYNLT1
CARD8	TSPAN3	LYRM7	LCOR	PCMTD1	ZNF562	PSPC1	ARID3A	TLR1	PPP4R4	CLIP1	SORBS1	SHISA5	RNFT2	EFNB1	LRCH4	ABHD6	ATP5A1
YAF2	TMEM43	FAM13B	MBD1	RBM17	TM2D3	N6AMT1	C4orf3	ZNF318	SEC13	APITD1	SF3B1	WHAMMP3	MLYCD	LRRC49	GMFG	CASKIN2	ANXA5
UBE2W	TXNDC15	MAF	GPR183	NFXL1	ZNF805	PSPH	ALDH7A1	WDR44	REV3L	COLEC12	UBFD1	ZNF283	ROCK1	IQSEC2	GOLGA5	BTF3	CTDSPL
ZMYM2	SESTD1	INSIG1	MAN1A1	RBM18	TM6SF1	PCBP1	C4orf46	TET2	PFN1	C14orf28	ZFAND6	SLC6A14	NADK	F8	GMIP	B3GNT1	DYRK4
SLC30A6	STEAP2	FKBP5	IQSEC1	NCOA7	USP1	PSTPIP2	CLASP1	SIGLEC14	PLEKHA2	ARMCX3	TMEM179B	SYTL3	NUP88	IRAK1BP1	IGFBP3	C15orf65	ARNTL
USP47	SPRTN	INTS6	MAP3K3	PRKAG2	TM7SF3	MLLT4	C5orf28	TIMM22	MSRB1	C14orf93	TRIM68	SETMAR	PIM2	EFNA1	HPRT1	ARHGAP17	CACNA1I
ZNF148	ZNRF2	GPATCH8	FAM168B	PSMC2	USP37	PTAFR	CLSPN	WDR52	RFC3	CWF19L1	SLC37A2	ZNF300	RPAP2	IRAK2	GFOD1	ANKRD34A	BMS1
ZFP36L1	TMEM50A	INTS7	FGFR1OP	PALLD	TM9SF1	PCF11	C5orf30	TTC13	MSRB3	ARAF	TIMM23	WIBG	NAGK	MANEA-AS1	ECT2	CLDN2	CD99L2
THBS1	TSPAN2	FAM76B	ERRFI1	MRP63	SNRK	NT5DC1	CMBL	TBC1D1	PARM1	BRPF3	TMEM18	ZNF316	RPL13A	FARP2	GFOD2	DERA	CCAR2
TPT1	SUB1	FAM198B	FAM222B	RBM34	TM9SF4	NAAA	C5orf42	TIMM50	NDE1	C15orf39	SSBP4	TEX30	PINX1	ERAP2	KLF4	ASXL2	CBX6
TIMP2	SS18	GPC6	FASTKD2	RPRD2	SKIL	MSR1	CMKLR1	WDR66	MERTK	DHCR7	SLAIN1	ZNF319	RPL18	HIP1R	LRP2BP	CDC14A
USP15	SNX13	ITGA4	HMGA2	NAPG	TMA16	RNF182	C5orf55	SUCLA2	PIN4	C15orf41	TJP2	TONSL	NAGS	FAM161B	FAM213B	CLDN8
TLR4	SLC35A3	GPR107	IREB2	PSMD11	SLC46A3	MTA3	ARL3	WDR72	PLEKHA3	DNTTIP2	SLC37A3	ZNF321P	RPL23A	FARSB	LRP5	DGAT1
SLC16A7	TPM4	ITGB8	HMGB2	MPPE1	SLC17A5	MMAA	C6orf106	THUMPD2	NUDT4	ATF7	SYNPO	SIPA1L2	PIP5K1C	LEAP2	FAM214A	ADCY5
TMEM106B	SLC35E1	FANCA	ERBB2IP	RPS6KB1	WDR17	ME1	ALG9	WDR73	MYO1E	CLDN7	UBOX5	TTC1	NXF1	GAS6	IGHMBP2	CDC23
YWHAB	SUDS3	FAM210A	42801	PAPD4	TMC5	NACC2	ABCF1	TMEM37	MTCP1	C15orf61	ZNF257	SLC6A20	PIR	LGR6	KLF8	CLEC10A
SKA2	SKI	LBR	LFNG	PDE12	WIPF2	MEF2BNB	CNOT2	WDR76	PPRC1	APH1B	TBC1D19	SLC16A4	RPL36A	IRF2	F13A1	C8orf44
TMEM56	SREK1	JAK2	MARK3	NKIRAS1	SERF2	PCNP	ARFGAP3	ZNF417	PGK1	C16orf45	TLR10	TOP2B	NAIF1	LIMK1	KLF9	CLEC12B
TMOD3	ZFAND1	LCP2	FBXO22	RRP15	TBC1D24	PTPLAD1	CNST	TRABD	PLEKHA5	ACACA	SHPK	TTC17	NXT1	FASLG	LRRC1	C8orf76
OSTM1	SURF4	KATNAL1	FLJ33630	RBMS1	TMED2	MMACHC	C8orf33	TTC30A	NUMBL	ATP6V0E2-AS1	TTC16	TOP3A	PITHD1	IER3	HPSE	CLEC14A
PLA2G12A	ZMPSTE24	LEPROTL1	GTF2H3	PDE4B	YIPF5	PTPLAD2	COL3A1	SPP1	PPWD1	COPS7A	TBC1D22A	TLR8	RPRD1B	IRF2BPL	HECTD4	DHRS12
PSMB2	SUV420H1	KCNMA1	FAM120B	MGA	SLC20A1	RPAP3	C9orf72	TFCP2L1	SEL1L3	C16orf54	ZNF414	SLC6A8	NANOS1	LIPH	KLHDC7A	CASP7
NCOR1	ZNF529	ETF1	IFI44L	PDGFC	ZBED4	NUP160	COL6A1	WDR91	PHF3	ACTRT3	SPRY2	ZNF354B	MRPS6	IRF3	LRRC27	DHX15
MTURN	TMEM87A	GLUD1	HIPK1	NBN	SRSF11	MED10	ARFGEF1	ZNF461	PTPLA	C17orf103	ZNF468	WNK2	PITPNM2	IFI30	KLHDC7B	CASP8
SCARB2	SMAD4	FDX1	HAUS2	MLH3	ZBTB8A	PTPN22	COMMD3-BMI1,BMI1	WDR92	RGL1	ANAPC13	SORBS2	TAB1	RPS6KA1	IRF5	IK	C9orf156
RSRC2	VCL	GLUL	ATP11A	PMEPA1	SLC20A2	RPL37	C9orf91	ZNF473	MRPL3	ABCD4	SNRPB2	WNT2B	PITX1	LOC100268168	KLHDC8A	CASP9
NUCKS1	WNK1	HDAC2	DBNL	PTCH1	ZEB1	NUP50	COMMD8	TMEM184B	MYO1F	CTRL	TMEM185A	SPIN2B	RPSA	GRAMD4	LRRC47	CDC42EP2
NAA38	TRAPPC10	KDM5C	CSNK1E	NKRF	SRSF12	RPS6KA2	CA5B	ZNF485	PINK1	C17orf62	TAF5	WNT3	PJA1	LOC100527964	EXOSC1	CLEC4D
PCBP2	WWC2	HECA	BDH2	NFYA	ZMIZ1	PTPRA	ARL6IP1	TMEM184C	PRDM1	CXCR4	SHPRH	SERPINI2	MRVI1	IRF8	LRRC57	ANKS1A
FAR1	VEGFA	GM2A	CASK	RBPMS	SNX3	RRAGC	CABLES1	TTC39A	NDNL2	C17orf80	ZNF605	SFT2D2	PKD1	LOC643770	FERMT2	CLEC4E
FOXP1	TSPYL1	LUC7L3	CCNT1	MRPS16	SPRED2	PTPRD	COTL1	SLC6A19	RGS17	DAPK1	TBC1D25	SERPINB8	RRP36	IRF9	LRRC59	AP3S1
KCTD12	SIKE1	KIAA0101	C22orf39	PARP1	SLC22A15	RRAS2	CABLES2	TMEM41A	NUP153	AGFG2	TXN2	TFB1M	PKD1L2	IGBP1	FAM110A	CASS4
ELK4	XRN1	LYRM2	DYX1C1-CCPG1	PTGER2	SMARCA4	NUS1	COX18	SLC24A1	RGS18	BSG	TMEM187	SGCA	RSRC1	GTPBP2	GALNT16	ASB9
LARP4	TMEM237	KIAA0226L	CACYBP	RCC1	SNX30	PDE7A	CADM1	TFEC	NUP155	C18orf21	ZNF707	TFB2M	MMADHC	LRIG1	KLHL2	ARL11
EIF5	SYT11	LYST	BID	PTGER4	TFCP2	PTX3	CPED1	WIPI1	MCF2L	AFTPH	SGPP1	ZNF415	MDGA2	GIGYF1	GOLGB1	DIXDC1
KCMF1	TRIOBP	KIAA1430	DDX21	RCHY1	TMEM164	RSBN1	CALD1	THOC5	PTPN12	ATG10	SMCR8	WRN	MMD	GATS	KLHL20	ACSF3
GLS	TYW5	MBTPS2	CCSER2	PTGES3	SMARCAD1	MTFR1	AP5M1	WIZ	RGS2	ACO2	TBC1D30	ZNF418	RUNX2	HIRIP3	FOSB	ATXN2L
FAIM3	WARS	KIAA1919	CBLL1	RCN2	TMEM165	PDE8A	CALN1	ZNF543	PTPN18	C19orf66	ZNF850	WRNIP1	PKIB	ERF	EDA	CLHC1
ERO1LB	STMN1	MAP3K7	ALDOB	NEMF	SMIM8	MTG1	CR1	SLC2A4RG	RGS20	ATP5S	SHQ1	SLC35B2	RXRB	IRX2	IKZF2	CDCA7L
GTPBP10	TRMT1L	KITLG	DSTN	RCOR1	TMEM168	PDHX	ARFRP1	SPA17	PIGY,PYURF	C1orf123	ZSCAN20	SRM	PKM	IL15	FERMT3	CLIC1
IL17RA	STAM	EXOSC2	AGO2	NET1	THAP2	PWP2	AMMECR1L	WNT5A	EGLN3	DPP9	UBXN6	TADA2B	S100A2	HIST1H2BD	LRRN4CL	DMTF1
FAM8A1	WDFY2	GNL3L	ANXA4	MTHFSD	TMEM182	MMS22L	CAMK2D	ZNF552	LSG1	C1orf162	ZBP1	SEZ6L	PKMYT1	GBAS	KLHL4	CASZ1
EIF5A2	ZDHHC2	FLJ31306	CD28	MEF2D	SFRP2	PXMP4	AMPD3	TMEM186	LIF	DUSP4	TBC1D4	ZNF438	OLR1	HIST1H2BK	IL10RA	DMXL2
IDS	WDFY3	KLHL24	CTBP2	PRKCD	TMEM184A	NBR1	CAMK2N1	ZNF559-ZNF177,ZNF177	GPR116	ARCN1	TRAPPC11	WSCD1	NAP1L4	FOXO4	FEZ1	CAT
GOSR2	STEAP4	KLRD1	BTAF1	PITPNB	SLC39A11	PXN	CROT	SLC2A5	FBXO38	CLEC5A	STIM2	ZNF440	SAE1	ISCA1	FOXC1	ANO3
HS2ST1	TRNP1	ERO1L	CAMK1D	RDX	TMEM189	RWDD2B	CAMLG	TTLL12	GPR126	C1orf200	SLFN13	WTAP	PLA2G16	MAGEA12	ESYT1	CLIC6
ACTR3	42989	DGCR2	ALG13	PELI2	SYNRG	MID2	CSAD	SLA	FGFRL1	CLPB	UCHL1	SLC35B3	SAMD4B	HIST2H2BE	LSM3	CDH11
APBB2	SLIT3	ANXA11	AKAP12	PRKD3	SNX6	SACM1L	CAMSAP2	ZNF583	GPR146	ATP6V1D	TREML3P	SLC27A2	PLA2G1B	MAML3	GDPD4	ARL13B
C6orf89	TBC1D15	ANKH	BTBD7	NEXN	USP3	QSER1	CSNK1G2	SLC2A6	LOC648987	ABCC3	TBC1D7	TTC9C	SAP130	FZD1	EAPP	DNAJB5
ATP6V0A2	SETX	ARL8B	ACSL3	PRKX	TMEM192	NCAPG	ABHD10	ZNF587	GPR155	ARF1	TRIL	SUCO	PLA2G7	INADL	GSKIP	CAV1
C10orf32	TMEM127	APPL1	CD5	SCML4	USP45	QSOX2	CSRNP2	SNX27	FYCO1	COA1	STK10	TTF1	SARNP	ISG20L2	LSS	DNAJC13
AZIN1	SP100	ARPP19	DHX9	NUDCD1	SNX9	NCBP2	CAPN5	ZNF606	GPR160	ACPP	SUSD4	SNHG6	MMGT1	INO80C	KLHL8	CLIP3
CYBB	TBL1XR1	DPY19L3	AMIGO2	POLR3K	SLC40A1	MTL5	ANGEL2	42986	FBXW8	BDH1	TMEM200A	TAF1	SASH3	EAF2	F5	C10orf10
BCAP29	TMF1	ARRB1	ACOT13	PNO1	SRSF8	SAT1	AHNAK	TTYH3	GPR161	C1QTNF6	SLC12A9	TOX3	PLAT	MAPKAPK2	KLHL9	ARL15
DNAJC10	TNKS	CMTM6	BTBD9	PEX26	VASP	MTMR1	CTDNEP1	WWOX	FGB	BET1L	UEVLD	TAF10	SAV1	ISPD	LTB4R	BASP1
CELF1	TLE3	AGFG1	CCDC8	RFC5	TMEM218	SCAF8	CASD1	TUBB	FAM104B	AGO3	ZDHHC6	SLC27A4	PLB1	GGPS1	HSD11B1	B3GNT2
ADRBK2	TMEM135	CSNK1A1	CDC6	SDE2	VGLL4	RAB11FIP4	CTGF	TBC1D20	LBH	BHLHE41	UFD1L	ZNF488	OS9	IST1	LTBP2	AKAP7
BCLAF1	RPL27A	ATP6V1A	ACADSB	PRPF18	SLC25A12	PERP	CASP10	TUBGCP2	GPR37	C20orf112	TRIM39	TP53BP1	PLBD1	INTS8	HSD17B1	CLK2
AFAP1	OSGIN2	ARHGEF12	CDCA4	SEC14L1	VNN2	RAB12	CTNNBIP1	TBC1D22B	LMAN2	CPVL	TMEM200B	TTLL1	SCG2	GRAP2	LTF	C11orf21
ABHD5	OSBPL9	ATXN3	CREG1	NCF2	SHB	SCCPDH	ABCA1	TUBGCP3	ERMAP	C21orf59	ZFP1	TP53BP2	MCOLN1	FJX1	KLRF1	CLK3
C6orf120	PDS5B	ARL5B	CDH6	MICALL1	VPS33A	RAB13	CTNS	TBC1D23	LRP10	CRLS1	TMEM201	ST6GALNAC2	SCIN	GTSF1	IL17RD	AKAP8
CHST15	RHOB	B4GALT6	C5orf15	PARVG	TMEM261	SCIMP	CBFA2T3	TGIF2-C20orf24,C20orf24	GALNT4,POC1B-GALNT4	AP2B1	ZFP82	SPAG16	PLCG1	LENG1	EXOSC3	ALG12
DCP2	MCL1	CHRNA5	CDK1	NPC1	VTI1A	MIDN	CTSE	TRAPPC13	FOXO3B	CSK	TBC1D8B	TTLL5	SCO1	FAT1	FAM115C	C11orf31
CLCN3	MESDC2	BAG5	AP3D1	RGMB	SLC25A16	SCN9A	CC2D1B	ZNF696	GPRIN3	C2CD2	ZFYVE21	TP53INP1	NARS2	IBTK	KLRK1,KLRC4-KLRK1	B3GNT9
DENR	NETO2	ANKRD17	AMN1	SEC63	WBP2	MEF2C	CUL2	TRAPPC2	MAPK7	CSPP1	SLC38A11	TTLL7	SDAD1	HK3	LURAP1L	C11orf49
CLEC2D	PDP2	BCL2L11	CTPS1	RGS10	SS18L1	PFAS	AIF1L	TULP4	GPX7	AAGAB	ZIC2	XCL1	PLEK	HCK	KMO	ABCD2
CALM1	NFAT5	CPM	AGO4	SECTM1	WDR37	RAB27B	ARPC1B	TBC1D2B	KHK	CTH	TMEM206	SLC19A1	SDCCAG3	FAXDC2	LY6E	C11orf52
SOD2	RBM12	BCORL1	APP	PATL1	SLC25A24	MCM4	CCDC117	TGS1	GRAMD3	C2orf47	TIMM9	XDH	PLEKHG1	LILRB5	FGD1	ACTR6
ZBTB7A	PIGK	AP1G1	ATP6AP2	MRPS7	WDTC1	ME2	CX3CL1	XK	KIAA1671	CTSV	UGT2A3	ZNF526	SDR16C5	ITFG3	LY9	CDK16
SLC6A6	PAQR5	BTG1	DAPP1	RHOA	TMEM45B	NDC1	ARHGAP24	ZYG11B	GRB10	C2orf74	TRMT2A	TFE3	PLEKHG4	HDAC11	FAM219A	ARHGAP19
SLC43A2	NFIB	CTC1	BTN2A2	PHF21A	WNT5B	RAB35	CXCL14	XPA	EPB41L2	CXCL3	UGT2B7	SHISA9	OST4	FBLIM1	LYNX1	AREL1
USP9X	RRM2	BUB3	ARHGAP26	PAWR	ZZEF1	SEC23A	CCDC6	ZNF746	GAMT	C2orf88	TROAP	SEZ6L2	PLEKHH3	LINC00482	HAUS1	CLPS
TFAM	PIK3CB	CYTIP	CEP135	SEMA4D	WWC3	PHF14	CYB5D2	XPC	KREMEN1	CYB5D1	UGT8	ZNF540	SEC61B	ITGA11	FAM149B1	DPH2
SLC30A7	PDCD6IP	C17orf85	CAPN7	PNPLA8	TMEM55A	SEC24A	CCDC69	TXK	GRK6	ATG14	ZNF136	TP53TG3D	NAV3	LINC00910	GSN	CLPX
SLC4A7	PITPNC1	DENND1B	ARPC5	SENP2	XPO5	ORMDL3	ACYP2	TBC1D32	LAPTM4B	CYSLTR1	TMEM209	ZNF544	OXCT1	EIF3M	GBE1	CDK20
STX7	SEMA3A	C18orf25	DDX6	PAX8	SLC25A3	SEC61A2	AIG1	ZNF781	GAN	C3orf38	ZNF155	SUGP1	PLEKHM1P	LINC01061	HSD17B6	BCL11B
TMTC3	PKN2	DIABLO	C11orf54	PTPRG	YES1	OSBP	ADH5	TRAPPC6B	FKBP4	ARSA	TMEM214	SETD2	SEMA5A	GIMAP2	IL2RB	DPT
SH3GLB1	RABGEF1	C1orf52	ARID1B	RIC8A	SMURF2	PGGT1B	AIM1	TXN	GSTA1	ATP8B1	SMARCA1	TFF1	PLGRKT	LLGL2	KNG1	CLSTN1
SMC1A	PLSCR1	DNAJC21	CEP63	METTL4	TBL1X	MTPAP	DAAM1	SIGLEC5	EYA3	DCTN6	TMEM217	TUBD1	P2RX5-TAX1BP3	ITGA6	EPS8L2	ACSL6
WDR36	RASSF2	C1RL	AGO1	PIK3AP1	SOCS5	SEH1L	CCDC82	TINF2	GAPVD1	APMAP	ZNF223	SLC7A8	PLK2	IFI27	FAM220A	AIDA
TPP1	MRPS36	ANK3	ACVR2A	HSDL2	SLCO2B1	RAB6B	AP5Z1	TBC1D8	LOC100289361	DDX42	TBC1D9	ZNF554	PTGFRN	GPR39	LYVE1	DPYSL3
SORL1	MPRIP	CACUL1	DICER1	42803	TMEM67	SELK	CCDC85C	ZNF84	GSTZ1	C4orf33	SPIN1	SH2D1A	PLOD1	IFIT1	EXOSC6	CBLN3
SRPRB	PMAIP1	CHURC1	CFL2	FEM1C	TCEA1	RAB7A	DCAF13	XPOT	FMR1	DECR2	ULK4	TAF5L	PTGR2	GPR4	IL5RA	DRG2
XPR1	RIF1	JUN	DKK3	GOLT1B	TMEM68	SELT	CCNA2	SMARCD1	GART	C5orf22	SYP	SLC28A1	NBEAL1	LOC100130557	FGD5	CLUH
UBE2B	PNN	CLCN4	C12orf23	LIG3	ZBTB42	RABEP1	DCAF8	SRGAP2	LRRC6	ANKRD46	UMOD	TUBGCP5	NHS	FBLN5	LZTR1	DSE
SLC1A4	RNF41	CAPZB	DNAJB9	GOPC	SOCS7	MOXD1	CCNDBP1	SUMO1	GTF2F1	ACTL6A	TSPAN32	SLC28A3	PLP2	LOC100422737	EPB41L3	CMAS
ST13	NIFK	CLOCK	ABLIM1	IFIT2	ZC3H6	MTRF1L	ARSJ	XRN2	LUCAT1	DHX34	TBC1D9B	TUFM	PTHLH	GREB1	GALM	DSN1
ZBTB44	RPP30	AKAP13	DNM1L	FLI1	TMEM8A	NDUFA10	CCNG1	THBD	GTF2F2	ATP9A	TLR3	XPO6	NBL1,MINOS1-NBL1	LOC100506844	GNAL	CBR1
UQCRB	POLDIP2	COX15	CHMP3,RNF103-CHMP3	GNAI1	SLK	MCM10	DCUN1D2	XRRA1	MAK16	ADAM17	TMEM229B	ZNF576	PTMA	HLA-DOA	FADD	ASNSD1
TMEM185B	MR1	CBX3	DR1	IRS2	TMEM9	PHF12	CCNG2	ZSCAN12	GTF2H5	C5orf51	ZNF324B	SLC12A3	NBPF14,NBPF9,LOC101929780	LOC143666	EPB41L4A	AAMP
TIA1	POLR3A	CPNE3	DYRK1A	LDLRAD4	TCP1	RAC1	DDOST	SRPR	MAP3K7CL	DNAJB11	TBCA	TULP3	NID1	GRIA4	MACROD2	DTNBP1
STK17A	SAR1A	CCDC132	DUT	FLJ10038	SMIM12	RAB39B	CCSAP	ZSCAN18	FAM118A	C6	TTC23	SNX20	PLTP	FLYWCH2	EMC6	C2CD4B
TMEM41B	PPBP	CREM	C14orf105	HPS4	ZMAT2	FBRSL1	ASAP1	SNHG5	FUBP3	DNASE2	UNC5CL	TMCO3	NIF3L1	FXYD2,FXYD6-FXYD2	MAD2L2	DTX4
PVRL3	SDC2	ALDH3A2	CREBBP	ITFG2	STARD3NL	LARS	CCT4	SOCS2	GTPBP8	C6orf132	ZNF397	SLC8B1	NBPF9	FAM133B,FAM133DP	EGR2	ARL17A
SAMD8	PPFIA1	CSDE1	C15orf40	LOXL1-AS1	TDP2	KIAA1324	DDX51	YARS2	KDM4C	DONSON	TBCB	SLC35C1	NINJ1	GIMAP6	HES1	DUSP10
METTL8	RAB18	CCNL2	ACAP2	GP2	TNFRSF10C	FYN	AK4	ZWILCH	ERMN	C6orf47	ZNF428	XRCC2	MMP19	IFT81	FAM110B	CMPK2
SENP6	PPFIBP1	CSTF2T	ANKFY1	LSM5	SNRPE	FOXK1	ACSL5	YBEY	KIAA0319L	DRAM2	TBCC	ZNF598	MED19	ITGB3BP	MAFF	DUSP19
MED13L	NDFIP2	CCNY	C2orf68	FAM173B	TNFRSF10D	FZD2	CD177	SLC9A3R2	GUCY1A3	APOA1BP	ST6GAL1	SH3RF1	MMP2	FAM50B	HSH2D	CMTM2
NAMPT	PPP1R15B	CTSD	ASH1L	MAGI3	ZNF26	KBTBD2	DENND3	SYNM	ECHDC2	DTWD2	UPB1	SOCS3	PTPN3	GAS8	EIF4ENIF1	CDKN2D
RAB11A	RAB3D	CD109	C3orf17	FAM177A1	SLC25A5	GABARAPL2	CD244	TRIB1	GUCY1B3	C7orf13	ZNF484	XRCC6BP1	PLXNA3	IGF2R	KRI1	ATP1A1
NAP1L1	PPP2CA	AQP9	B2M	EHD1	ZNF280D	KLF13	DENND5B	RNF121	KIF1C	DYNC1LI1	UPF1	TAGLN	NISCH	FBRS	IL7	CDS1
RHOQ	RABIF	CD2AP	AIMP1	ITGAX	SHOX2	GABPB1	CD68	PNPLA4	GUF1	C7orf55-LUC7L2,LUC7L2	TTLL4	SLC9A1	PLXNB2	HECTD1	EPC2	CMTM4
MDM2	NKTR	ARHGAP11A	ANKRD13C	GOLGA7B	ZNF331	LOC339803	DHODH	MMP28	KLF11	CLEC2B	UPK1B	ZNF615	MFSD12	GIMAP7	FAM86C1	DYNC1H1
NABP1	OTUD7B	ABHD2	CSNK1G1	FAM178A	TNFRSF9	ERLIN1	CD86	MICU1	GYPA	C7orf60	TUBA1A	SMCO4	PLXND1	EFHC2	FAM127C	ALG3
PMPCB	PPT1	ARHGEF2	CISD3	LETM1	SMIM7	MAP3K13	DIP2B	RHEB	ERI2	CLIC2	UPP1	ZNF619	PTPRM	ELAC1	MAGI2	DYNC2LI1
PANK3	RBFOX2	CDC42SE2	AK2	FMN1	STAT3	GATA3	ANXA6	PTPN21	FAM120C	C7orf63	TUBB2B	TPM2	NCAM2	LRRC37B	KRT32	CMTM8
NHLRC2	PRKAA1	DEPDC1	ACTB	LIMK2	ZNF445	JKAMP	AP1B1	PHF8	KMT2E-AS1	CLMN	UPP2	STAC	PUF60	HLA-DRA	MAGOH	ARHGEF3
PAPPA	RBM25	CDK17	BAG2	GPCPD1	SLC25A51	GBP5	ARHGEF11	POLE3	H1F0	AADAT	ZNF564	XXYLT1	NCAPD2	HECW2	KRT80	CMTR2
PPP1CB	MTDH	ARIH1	AGPAT6	FBXO11	SGK3,C8orf44-SGK3	FBXO48	DLD	MRGBP	FGFR2	ADRBK1	TMEM241	SLC1A5	PUS10	ITPA	GPANK1	DYX1C1
RAD50	RFX3	CDKN1B	AP3M1	ITPK1	TNFSF9	EDC3	CDC5L	MRPL33	GATA2	C8orf37	TMED1	XYLB	NCAPD3	HELLS	KRTCAP3	CNDP2
PPP2R1B	PRKCA	ARL2BP	CLEC7A	FBXO33	ZNF550	KIF11	DNAJB14	MICAL3	LAMC3	CNN3	TBCCD1	SMARCAL1	NLE1	ELOVL7	MAL	CTHRC1
RCOR3	PANK2	CENPN	ACBD5	GPD2	TNIK	ERVK13-1	ACP1	MTF1	ELAC2	C9orf3	ZNF614	XYLT1	PMPCA	HELQ	HSP90AB1	AIF1
MCMBP	NOTCH2	DNAJC16	CLIP4	LPHN2	ZNF609	FGD6	ANO6	NPM1	LASP1	ARL4A	UQCC2	TMEFF2	PVRL2	ITPKB-IT1	GPATCH1	CTLA4
MIB1	PAPOLA	CEP41	CALCRL	EML1	TNKS2	GCH1	CDH2	NDUFC2	ERCC4	C9orf40	SPIRE2	YAE1D1	NCAPG2	HEMGN	HSP90B1	ALG5
MPZL1	PRMT2	DNAJC5	CLK4	ERMP1	ZNF649	FLT1	ANP32A	PROK2	EPHA2	CNPY2	UQCR10	TMEM101	NLGN3	ITPR1	FAM155A	ATR
PDXK	PARP14	AASS	CAMTA1	IVD	SLC25A5-AS1	GCLM	CDH23	NUPL1	ELF1	C9orf66	TMEM104	SESN1	PMS2	LUM	KYNU	BCL2L2
OPA1	PSIP1	DUSP3	C1GALT1C1	EIF2A	ZNF706	LRPPRC	DNAJC25	PRR11	FKRP	COA6	TMEM243	ZNF670	PYGL	FBXL18	MAMLD1	BNIP2
MRPL19	PARP8	ABL2	CAND1	FNDC3A	TNPO3	GCN1L1	AKAP9	POLM	HACL1	C9orf85	ZNF7	TGFB3	NCAPH	LYPD3	HAUS6	C17orf75
PGRMC2	NRG1	ARL6IP6	CLUAP1	IL31RA	ZNF772	MAGEF1	DNAL1	PRSS16	ECE1	COL10A1	SLC25A13	TXNDC16	NLRC5	ITPR3	IMP3	ANGPTL2
MAPK14	NAV1	ZNF43	DCAF5	ETS2	TNRC6C	GDE1	AP3S2,C15orf38-AP3S2	MPP6	HADHA	ADNP2	TXNL4B	YARS	PNKD	FAM84A	HAVCR2	APOL1
LGALS8	MTMR6	SLC39A9	CMIP	ERP44	ZNF830	FUCA2	ASF1A	METTL15	LINC01029	ALPK1	UQCRFS1	ZNF684	NLRP3	G6PC	GPATCH2L	CTR9
FAM101B	NCBP1	UBA5	DCK	ETV1	SGOL2	GEMIN8	AKIRIN1	PTPRF	HAGH	CA2	ZNF765	SULT1A1	PNLIPRP2	IL6	L3MBTL1	ACSM2B
IKBIP	MTMR9	SMEK1	B4GALT5	INPP5K	ZSCAN25	ENPEP	DNMT3A	NUB1	LMO7	COMMD9	TBCD	ZNF691	R3HDM4	GYG1	FAM86EP	ANGPTL3
LOC100129361	RRM2B	YPEL5	DDHD1	JHDM1D	TOMM70A	GFER	CEBPB	NXN	HAT1	ATG2B	ZNF789	SLC12A4	PNMA2	FOXQ1	L3MBTL2	APOL2
IKZF1	PTER	SMIM15	CNIH1	IP6K2	SLC39A10	JRK	DOCK7	SEMA6A	LOC283335	COPS3	TMEM254	TMEM106C	NME1	GINM1	IMPA2	ABCA5
EIF4EBP2	RSU1	TROVE2	DDX18	KAT2B	TOPBP1	EDEM1	CEP104	MID1	ELF2	ARFGEF2	ZNF831	SULT1A4,SULT1A3	PNPLA2	IL8	HBA1	CNOT10
GALNT1	MKLN1	SNN	CNNM2	EPDR1	USO1	KDELC2	DSCC1	PRICKLE2	LOX	COQ2	TMEM255A	TANGO6	NME7	GINS2	FAM86FP	CTSG
GGCX	PDCD2	UNKL	DDX58	GRK5	SNAPC3	GIGYF2	CEP44	OARD1	HAUS3	CAB39	ZNFX1	YEATS2	MMP7	HEXA	HSPA1A	CNOT11
IL6R	MYO6	SNX10	CNNM3	FARP1	USP12	KIAA0319	ANXA2	MS4A4A	LPIN1	BICD2	TMEM256-PLSCR3,PLSCR3	TXNL1	NMI	GINS3	FREM2	C14orf132
FAM129A	NCS1	VPS13C	DEDD	KAT6B	SON	GIMAP5,GIMAP1-GIMAP5	AKT2	OAS1	HBB	CAB39L	TMEM139	TPPP	POC1A	MAN2A1	HSPA1B	E2F1
IL7R	MYSM1	SNX16	CNOT6	ERI1	SKA3	KIAA1551	DUSP11	PCID2	EHD4	CPNE8	URM1	ZNF708	NMUR1	IYD	MAP2K3	CCP110
LRPAP1	MRPL30	ZFAND3	AGMAT	FOXL1	STEAP3	GIN1	AKT3	PTS	HBEGF	AUH	ZSCAN29	YIF1B	PODNL1	FREM1	FGG	C2orf49
GNAQ	MZT1	SNX18	ANKRD28	FBXL3	USP28	KIN	DYNC2H1	MSANTD2	LRRN1	CRCP	USB1	ZNF71	NOB1	EBF1	MAP2K6	ANK2
G2E3	SDC4	ZRANB1	DFFA	FOXN2	TP53RK	GINS4	CEPT1	MTFMT	ERP29	AGXT2	TMEM150A	YIPF1	NCK1	HEYL	LAMA1	AGPAT2
ITGAV	OSBPL2	SGOL1	CNTLN	GDI2	USP31	FEZ2	CERS2	PLSCR4	LTB	AMOTL2	USF2	ZNF720	NOC3L	EIF1AD	HEY2	CTXN3
MAVS	RAB2A	TTPAL	DGKE	ETV6	SIAH1	GLG1	AKIRIN2	PIP4K2C	HCFC2	CALM2	SRR	YIPF2	METTL25	MAP3K9	LAMA2	ADM2
ITGBL1	FAM126B	SOD1	COBLL1	HPGD	SLC39A14	LANCL2	ZBTB2	PRR12	LYRM4	CS	TBCE	SPON1	NOD2	HLA-G	HFE	CUL1
LAMC1	EIF2AK2	UBE4A	DHTKD1	FOXO1	TPCN1	EXD2	ZZZ3	PUM1	FAM129C	ABCG2	TRANK1	YIPF3	NCKAP1L	HHAT	HSPA1L	ALKBH3
ITM2B	GLRX5	SOWAHC	COL11A1	GEN1	SLC39A6	LGALSL	TRNT1	MMP8	GOT1	CSF3R	STK11	TXNRD3	RAB40B	GIP	FRK	ARPC1A
LDHA	GXYLT1	USP24	CBFB	GSR	TPI1	GLOD4	TXNRD2	OAS3	HCLS1	AUTS2	ZBTB39	TGFBR3	POLD2	INPP5A	GAD1	C17orf89
ITPRIPL2	MACF1	SGTB	COL1A2	LIX1L	SH3BGRL2	LMNB1	THAP5	MRFAP1	FRAT2	ANAPC11	STK16	TYSND1	NOL12	FAM179B	FRMD4A	BPTF
LINC00861	H2AFV	VHL	ARL1	GTDC1	TPM1	GLRX3	TYMS	POLR2E	GATM	ATG4A	THEMIS	TGIF1	POLDIP3	E2F6	LAMA5	BCMO1
FECH	GJC1	SPIRE1	ADAL	HSPA5	TAF12	LPP-AS2	TMEM231	PSMA2	MAP3K12	BMP1	USP11	ZNF770	MCC	GRIK2	GPR137C	NOV
LMBR1	FYTTD1	XIAP	DIRC2	KCTD15	STK25	EIF4A3	SUPT16H	OAZ2	HDAC8	ATG4C	THOC1	SF1	POLE	FTL	HSPA4	B4GALNT4
GPR180	EP300	SPRED1	COL5A2	FBXW11	VAPB	LRRK2	TSPAN17	PELO	MAP7D3	CSTB	TMEM30B	ZNF777	MRPL1	HM13	INO80	CWC27
EPT1	ITPR2	ZBTB10	DMXL1	GTF2A1	TPR	EXOC8	TMC8	PUS7	HDDC2	CAMSAP1	THOC3	TPST1	POLE2	INTS4	LAMB3	CCBL2
GRSF1	ILF3	SPRYD3	COMMD2	IDH3A	SETD8	M6PR	SULF1	SCPEP1	FAM102A	BMPR1A	SHROOM3	ZNF780B	RAB8A	JAM3	GPC1	BRAP
LYN	EGLN1	ZNF236	BCL2	GTF2H1	TPRG1L	GMEB1	SUPT20H	NDUFA9	HDGF	B3GALNT1	ZC3H11A	TPST2	POLI	MAT2A	FGL1	CCDC102A
KDELR2	GRB2	SPTLC1	COPB2	GIMAP4	TANC2	MAN2A2	TRIM2	NUDC	MAU2	CTNNB1	SGSM3	ZNF786	RAB9A	HMBOX1	MAP6	CCR5
FBXO28	MBNL3	ZNF518A	CCBE1	EPHA5	TRA2A	GMFB	SUPT3H	PVRL1	HDHD1	CAPN1	SMEK2	SULT1C2	POLQ	FAM117B	FAM229A	CNRIP1
KIAA1715	MATR3	SQSTM1	ANLN	LRRC58	VIM	MAPRE2	TMEM203	PTPDC1	KDM4A	CTSL	SLC39A13	ZNF792	RABGAP1	GIPC2	EIF4G2	BRCC3
KIF5B	JADE1	TRIM44	CCDC71L	KDM6A	TRAF1	EDNRB	ST3GAL1	MTHFD1L	EFCAB11	CAPN12	SF3A3	TPTE2P5	POLR1A	FIP1L1	HSPA6	BCOR
HOOK3	EXOC7	SRA1	ANTXR1	FCHSD2	SPINT2	FUT4	TCP11L1	NPEPPS	EWSR1	CWC15	USP16	TMEM125	NOP10	JDP2	MAP9	CXCL17
ABCE1	EIF3J	TTC28	DPH3	EPM2A	STK39	GNAS	TMCC1	NDUFA7	GBA3	ADIPOR2	SUSD1	SULT1C4	METTL2A	EHBP1	GNAZ	API5
CD46	FGF2	SH3YL1	C1orf86	GLIS3	VPS13D	ITSN1	SLC35A1	PHLDB2	FBXO8	CXCL12	SERTAD3	ZNF814	NOP58	ENPP3	MAPK10	CCRL2
CRTAP	KCNJ15	TYW3	DPY19L4	FRAT1	TRAF3IP1	GNG2	SETD4	MTHFR	HERC2	AHI1	ZCCHC7	YPEL2	POLR2B	LEMD2	EGR3	CNTN1
COX19	IL16	SRSF3	CPEB4	FAM134A	SNRNP27	JAGN1	TSPYL4	PBLD	KIAA0391	CXCL6	USP20	TMEM126A	MRPL14	HMCES	FAM89A	C19orf68
CYP20A1	FAM204A	UBE2N	DST	GTPBP4	TRAF7	GNPAT	UBAC2	POLR2M,GCOM1	HGF	CAPS	ZDHHC12	YPEL3	POLR2C	HYPK	LAMTOR1	CNTN6
DNAJC3	FLRT2	SSH2	AHSA2	LZTFL1	TARSL2	JMJD4	TTC3P1	NQO1	KIAA1377	CXorf38	SLC25A22	TMEM126B	RAD21	GJA1	INPP4B	CCT2
CLTC	EIF4E3	UFM1	ADAM12	EPM2AIP1	TRAM2	GNS	UBALD2	METTL9	GBP1	CAPZA1	SLITRK3	SPATA13	POLR2D	GPR176	FGR	CNTNAP1
ADAM9	INPP4A	ST3GAL6	ADAM22	MAFB	VSIG10	KANSL2	TUSC2	NEFL	EGFR	CYB5R3	SIAH2	ZNF845	MFSD9	GYPC	FRZB	CXorf21
CALU	KDSR	USP14	CCNJL	KIAA0040	TRAT1	F2R	SLC1A1	PYCRL	HIAT1	AHNAK2	ZDHHC4	SMPD4	NCOA5	GNG5	FAM24B-CUZD1,CUZD1	CNTNAP4
ALCAM	MALT1	STRBP	ACADM	FAM134B	VWA5A	FBXO30	TREML2	PHF6	EID2	ADH1B	TBL3	ZNF865	RAD54B,FSBP	JMJD6	GTF3C1	ADPRHL1
CYLD	HERC4	USP48	CHMP5	FRYL	SOS2	GOLGA8B	TMEM70	PYGB	ELMO1	CARF	ZDHHC8	SPATA33	POLR2F	GAR1	EXOSC9	CNTROB
ABI1	FPGT	STX16	CCAR1	MAP1B	WAPAL	KDM5B	SNHG7	PROCR	KIF20B	CYTH2	USP27X	ZNF92	RAI1	JMJD8	MAPKAPK3	AK5
ATF6	KIAA1462	VANGL1	SNAPC1	GZF1	SOX9	GOLM1	UBASH3A	PYROXD1	EIF2B3	CASC3	SIRT7	TRABD2B	POLR2H	GSTM4	HSPB1	C3AR1
C11orf57	IRS1	STX6	SLC25A11	EIF2AK1	SLC4A4	KIAA0226	THUMPD1	PROSC	KL	DBF4	SPSB1	TMEM128	RALBP1	EIF4A1	ENC1	CYB5A
CD93	FAM210B	VMA21	ZNF10	EPN2	TRIM4	GOSR1	SLC35E2B	OCLN	FAM169A	AOAH	TIMD4	SPATA41	POLR2J	ID3	HSPBAP1	CCDC104
CCDC50	GID4	SUPT7L	SGPL1	FAM151B	WDR3	ENTPD4	ZCCHC4	ROR1	GMNN	BRK1	STK3	SH3BP4	RAN	HMG20A	INPPL1	C6orf203
CORO1C	HLCS	WWP1	THAP1	H2AFY	SERPINA1	GPATCH11	SMDT1	MTHFS,ST20-MTHFS	ELOVL2	CASP6	SLTM	SLCO1B3	NCOA6	LIMD1	HSPBP1	COA4
ANAPC16	LGR4	SIRT5	STAG2	MAPRE1	WDR41	FCGR3A	TCOF1	RPGR	KLHL18	DCTN2	TBRG4	TAPBPL	RANBP10	HMGA1	HIATL1	CYB5R1
CLIC4	FAM26E	SLC8A1	ZBTB4	KIAA1033	STX12	FAF2	SLC35E3	POLR3B	EARS2	AHRR	TRIM54	YTHDF3-AS1	MN1	IDH1	FH	COA5
CBX5	IGF1R	SVIP	STAT6	GNG7	SLC6A13	FCHO2	SIN3A	PRPSAP2	KLHL7	DDHD2	STK33	UBAP2	RANBP6	FAM188A	42797	CD1C
SOCS4	KIRREL	YWHAG	ZNF384	EEF2K	SLC31A1	GPI	UBE2D4	OGDH	HIVEP3	ACTN4	TRIM55	SLCO2A1	NCOR2	EPHB4	GNB2L1	CCDC107
SMAD5	LINC00657	SYF2	TMEM66	GNL1	WEE1	EOGT	TSC1	RPRD1A	GNAI2	APBA3	USP33	STARD4	RAP1B	FAM189A1	HIBADH	ACE
TMEM154	EFCAB14	ZC3H12C	VEZF1	KIAA1324L	SLC31A2	GPN3	TIPARP	OGFOD1	HJURP	CBR4	TRIM6	SUN1	NCR3	LINC00470	HSPD1	COBL
SPOPL	EIF1AX	SYNC	TMEM71	FAM172A	SERAC1	KLF10	ZNF226	PRR16	EPB41L5	BTBD3	USP34	UBE2A	RAP1GDS1	ELP2	FTO	CYFIP2
SRSF10	GCA	SMAP2	WDR89	H6PD	STX2	GPR137B	SHANK2	MPDU1	HK1	CBX4	SFMBT2	THAP10	POLR3F	LINC00641	HSPE1	ALKBH7
SYNJ2	IKZF3	SERPINB1	STAU1	GCFC2	WRB	KLF6	ZNF280C	PRR5-ARHGAP8,ARHGAP8	FGFR1OP2	ASB3	USP35	ZSCAN22	RARRES1	GYPE	GPD1	ACHE
TMC7	GCNT1	ZNF276	YTHDC2	HACE1	TRIP12	GPR63	TIPIN	NDUFA2	GCDH	DZIP3	TRIM9	YWHAH	MND1	FLOT1	FIBIN	COCH
TACC1	EPB41	SYS1	STC1	HNRNPK	SLC7A5	KMT2D	ZNF350	RRP7A	L3MBTL3	ATP5J	USP36	STARD5	RASAL1	KALRN	MARK1	CYP24A1
ZFAND5	EIF4G3	ZNF460	ZDHHC9	FUT11	TRIP13	GPR65	SPAG1	QTRTD1	HLA-B	B4GALNT1	SIX1	TRAF3IP2	NCSTN	LINC00958	GEMIN7	COG2
TMPO	GOLGA3	TAF1B	STC2	LEPREL1	XAF1	LAMA4	ZNF48	PLXNA1	LAMB1	ASB7	SNW1	ZSCAN5A	RASGEF1A	KANK2	HIBCH	CYP2U1
SNTB2	ENOSF1	ZNF701	ZNF254	EXTL2	TRMT10C	GPX8	SLC35G1	NIT1	HLA-C	CC2D2A	SYCP2	TRAF4	POMT1	LINC01024	LARP7	CCDC11
TAOK1	LRRC8B	TAGAP	STK40	GCSAM	SPPL2A	LARP1B	THRA	PDK1	LAP3	DGKG	TBX3	ZSWIM7	RASGRP2	KANSL1	GTF3C2	CYP4A11
STRN	KRAS	TREM1	ZNF548	HBS1L	TRNAU1AP	EEF1E1	UBE2I	MTM1	HLA-DPA1	DYX1C1-CCPG1,CCPG1	SPG11	SLC2A4	PON2	LINC-PINT	GNE	CCDC112
SSX2IP	FMNL3	TAP2	SLC25A38	HNRNPU-AS1	XRCC5	LEMD3	TGFBI	S100A10	FHL2	DHFRL1	SLC39A3	TMEM14A	RASSF5	KANSL1L	MARVELD3	CD2
STT3A	EVI2A	TRIQK	TMEM47	EBAG9	STXBP1	FAM107B	SH2D1B	RAB11B	GCG	ARHGAP23	ZMIZ1-AS1	SLCO4A1	MNS1	HDAC7	HSPG2	CCDC113
TNFRSF11A	GPBP1L1	TARDBP	TMPO-AS1	HOOK1	TBCEL	EPHA7	TXLNA	PDPR	FIBP	DHX57	USP40	TARS	NPR3	EVI5	GPHN	ARPC5L
SLC7A11	HSD17B11	TSPAN6	SLC46A1	ENDOV	TSPAN18	GRPEL2	SURF6	NIT2	HLA-DQB1	CCDC103	SPG7	THAP11	POSTN	IFFO2	LAT	COG7
TNFSF13B	MAGT1	TAX1BP1	TMPRSS15	FBXL4	SLC9A6	LMLN	ZSCAN16-AS1	SAYSD1	FIGNL1	AGA	SLC25A27	SUN2	RBBP7	FAM193B	MASTL	CD24
SLC9A7	HSDL1	TTC9	VTA1	FAM53C	TSR1	GRWD1	UBE2Q2	OLAH	HLA-F	APEX1	ZMYM6	SFRP4	POU2F1	LMBRD1	HBA2	CCDC115
SMCHD1	FAM105B	TBC1D5	SIK2	LILRB3	TBK1	LOC100506115	YLPM1	PIK3R4	EAF1	BTN3A1	TBXA2R	TRIB2	NR1D1	FBXO17	ECHS1	BRE-AS1
ZFP36L2	LAPTM5	TXNDC17	WWTR1	KIF16B	SIRPA	GSE1	TMEM92	RAB11FIP3	HLF	CCDC126	SLC34A1	TMEM53	POU6F1	GADD45B	GSPT2	ALMS1
TPGS2	GRPEL1	TCF3	TMX4	LIMS1	YPEL1	LPAR5	YTHDF1	NHP2L1	FKBP8	DMWD	TBXAS1	SEPN1	MRPL34	ESAM	FUNDC1	C6orf57
SNAP29	FBXW2	UACA	SRSF2	HDHD2	TTC21B	GSTA2	SLC25A33	POMT2	FZD4	CCDC14	TRPC1	MED27	NDOR1	IFI6	HTATSF1	COL11A2
TEAD1	MAPK9	SLC10A7	TNC	GDPD1	TBL2	LRIF1	TRIM32	PF4V1	LHFPL3-AS2	DNAJC19	STK38	SEMA7A	RBM23	GRIPAP1	INTU	ANKHD1
TGFBR1	LCORL	UBE2G2	ZAK	KIF2A	SP4	GSTM3	TMEM99	POP1	HMGB3	CCDC152	TRPM6	RPL26	PPA1	GET4	LAX1	COL12A1
SRSF1	GTF3C3	SLC11A2	TNFAIP8L1	HPS5	TCAIM	LRRC8C	TRIM37	MORC3	FKTN	DNAJC8	SNX1	MICU3	MRPL4	KAT7	GPM6A	BRF1
SLC30A5	ICMT	UBE3A	SLC15A2	FZD5	TTC3	GTF2A2	UBE2Z	PKD2	HMGN1	CCDC174	SPIDR	NOL3	PPA2	LOC100129534	HTR1D	COL13A1
TRAF6	MARCKS	SLC12A2	TNFRSF10B	GFM1	ZBED5	LSM6	TCF20	POFUT2	LIMD2	C11orf24	SMG7	P4HB	NR6A1	KAT8	FUT10	DACH1
SKP1	ENSA	UBR3	ZFYVE26	HEBP2	TTC37	GTF2B	SPATA2	OLFM4	HMGXB4	CCDC176	TRRAP	NUDT12	PPAN	LOC100131564	FIG4	C3orf14
TRAM1	ERCC6	TGFBR2	TNFRSF1A	HSD17B12	ZBTB18	EPS15L1	TCF7	NDEL1	LINC00526	DOCK9	SLC39A7	MCM3AP	RBM5	KATNA1	MBD6	DAD1
TLK1	LDLR	SETD7	TM4SF19	EIF1B	SUFU	GTPBP1	ST6GALNAC3	MTMR12	FAM200B	CCDC25	ZNF174	SAFB2	PPARD	LOC100289561	HTR7	COL16A1
SMU1	HIGD1A	THSD7A	STOM	ERLEC1	TCF19	FOXP4	TMEM220	PGP	LLPH	DPH6	TMEM59	PA2G4	NREP	ENPP6	FZD8	DAGLA
SREK1IP1	CERS6	USP13	ZNF281	FAM69A	TTC4	GUCY1A2	SNIP1	POPDC3	GCNT2	CCDC41	ZNF184	PUS7L	NDRG4	LOC100506083	MBNL1-AS1	COL18A1
TSN	CYB5B	TIMM10B	TNFSF8	GGACT	ZBTB47	FRA10AC1	42988	MDH2	LMNB2	DPYD	USP8	MID1IP1	RBPJL	EVL	KCTD1	DAP
TMED5	COPS2	USP22	SLC23A2	KLF2	SUGP2	FAM120A	SHKBP1	OPTN	ESF1	B4GALT4	ZNF2	NPC2	PPARGC1B	FLYWCH1	GALNT12	COL1A1
TSPAN14	ACOX3	TIMM17A	SNRPD3	EIF4B	SMC5	MAOA	SFMBT1	RHBDD1	LOC100126784	DROSHA	TMEM63A	PACRGL	NRG2	HMGN2	KCTD10	ATG2A
SF3B3	DIEXF	USP46	ZNF654	EIF5B	TTL	H2AFJ	SERTAD4-AS1	NECAP2	GCSH	ADORA2B	TSG101	MRPL9	NDST2	GNPTAB	FAM103A1	ALOX15
TUSC3	ACSL1	TIMM8A	TOR1A	LOC646719	ZC3H8	FRMD4B	ZIC5	MYO9B	LOC100506714	C11orf73	TCEA3	PACSIN1	NRGN	EID2B	EBF3	ARRDC2
ZADH2	CISD1	USP53	ZNF740	ELAVL1	TUBE1	HABP4	STAG1	RAB23	HNRNPH3	B4GALT7	ZNF229	RNF34	PPCDC	IFITM2	FBXO34	CCDC125
ST8SIA4	ACSL4	TK2	SIK3	GID8	ZDHHC17	MARK4	ZMIZ2	NPHP1	LOC400655	DUSP1	UTP11L	PADI3	NRL	GLB1	HIC2	DAXX
SLC36A4	CRYZL1	VAMP3	SLC41A2	KLHL15	TUBGCP4	HADH	UBL4A	RAB24	FAM20A	BAALC	SMARCA2	MS4A3	PPDPF	IFITM3	HIF1A	ALOX5AP
UBE2F	ACTG1	TKT	TOR1B	LPCAT1	TCFL5	FUS	SIPA1L1	MED6	LOH12CR1	DUSP7	TCEAL1	PAF1	RDM1	KBTBD3	E2F3	BRI3
SFXN1	DCUN1D1	VGLL3	TFDP1	GAB2	TWF1	HADHB	TMED4	MTMR4	EFEMP1	CCDC80	TSNAX	SCML2	PPIA	GAREM	CD300LB	COL4A5
UBE2J1	ACTR2	TLR2	SERINC1	GIMAP1	SLMAP	ITGB3	ZNF14	RIOK1	LPAR1	DYNLT3	SLC3A2	MDK	REC8	GLCCI1	DUSP28	DBF4B
SGCB	CDK12	VIMP	VNN1	HERPUD2	TWISTNB	HAL	UBP1	POU2AF1	GDAP1	CCDC92	SLC15A3	MPV17	PPIB	GPX1	ATXN1L	ATP6V1B2
UBE2K	ADK	TM2D2	SPATA5	LPHN3	ZFP64	ITPRIP	SH3D19	PBX1	FN1	CLEC16A	SNX12	MIEF2	REEP4	FZD6	CEACAM1	DBNDD2
STAT1	CHTOP	VPS13A	VPS35	FAM78A	SULF2	HCCS	SETD6	ORC3	HOGA1	CCDC97	SSR4P1	NME5	MOB3B	EHD3	C6orf147	CCDC127
TMCO1	AGPAT5	TMED10	SLC2A13	GIT2	ZMAT1	FBXL20	ZNF250	PCBD1	EEF1A1	ABRACL	SPTLC3	MTFR1L	RELA	KCNC4	CEACAM4	DBP
SAP18	CNOT6L	SLC5A12	THBS2	KLHL6	TXNDC12	HDAC4	UBQLN2	RAB2B	ESPN	CCL5	SLC35A5	RAD17	NDUFA4	EPN1	DENND1C	ATP1B2
RALGPS2	ANAPC7	TMEM110	TPP2	FAM122B	TDG	JADE2	STXBP5-AS1	MLLT11	LRP12	CLGN	SLC41A1	PAIP1	NSF	HMGN5	CACNA2D2	CD300A
PTTG1IP	CREBRF	XBP1	THEM4	MBOAT7	TXNIP	FAM136A	SLC25A39	MRPL47	HPCAL4	ABCB8	SHF	NPRL3	MCOLN2	GAGE1	CDK14	COL6A2
PAK2	ANKRD44	TMEM194A	TRA2B	FCGR2A	ZMYM4	JAZF1	SLC35B1	RNF114	LRRC19	C12orf29	SPTSSA	MTHFD1	NSMAF	EIF5A	CEBPA	C19orf82
ORC4	CTSB	XPO1	SRPK2	GABRG1	SIRT1	HEMK1	SYCP2L	MIER3	FAM213A	CCNB1	ZNF286A	NSDHL	NDUFA6	LPAR6	ACBD4	AIFM2
NAA25	ARNT	TMEM242	TRAF3	GK5	ZMYND19	JMJD1C	ZNF333	PCDH18	GALC	CLK1	TMEM69	PAK1IP1	REV1	KCNJ16	APOC2	DCAF16
NSL1	DAZAP2	YOD1	YAP1	KMT2C	SETD3	HERC3	UBR5	MEGF6	ESRP2	CCND2	SLC16A3	RHOU	MOCS1	EMG1	CD247	COL8A1
PARVA	ASXL1	TMEM57	SIRPB1	FCRL1	SMAD7	JMY	ZNF395	MGLL	LRTOMT	CLN5	TCEB2	MTHFD2	REXO4	KCNJ2	ARHGEF39	DCAF4L1
RAB14	DERL1	YTHDC1	YRDC	HIF1AN	SUPT4H1	ELL2	SHMT1	PKIA	FAM214B	ATAD2B	TSTD3	RNF144A	NDUFAF1	ELFN2	AGL	COL8A2
PAXBP1	ATG5	TMEM64	TRDMT1	LTN1	ZNF143	JUND	SPTB	RNF169	FOXJ3	CLTB	STMN3	PAN3	RFC2	KCNJ2-AS1	CECR1	ANKRD10
RBM27	DNAJB12	YWHAQ	TIPRL	GADD45A	UBA52	HES7	SHMT2	PPAP2A	FAM217B	CCNK	SERPINB7	NUP93	PPM1H	ELK3	DHCR24	COL9A2
PDCD4	ATP2A2	TMEM65	SUGT1	FDFT1	ZNF230	KATNBL1	ZNF506	RNF19A	LTBP3	ATP11C	VAMP2	PANK1	NSUN2	KCNJ3	ABI3BP	BRMS1L
RNF141	CEP57	ZBTB24	ZBTB21	HINT3	UBAP1	HGSNAT	SLC25A4	PPAPDC1B	FAM219B	CCNL1	ST20	RPS14	PPM1L	LRFN1	BZW1	COL9A3
PDLIM5	BBIP1	SLC25A32	TRERF1	EIF4E2	ZNF260	FBXO3	ZNF547	RNF214	EHMT1	CNEP1R1	TMEM80	PANX1	RFWD3	KCNJ8	CELF6	APBA2
PTPN14	CHORDC1	ZDHHC20	ZBTB41	GALK2	UBAP2L	HIF1A-AS2	STAMBP	MFAP5	HSD17B4	AJAP1	ZNF362	RUVBL1	PPP1CA	LRP1	APLN	COLCA1
PGM3	BCCIP	TMEM9B	TRHDE	FEM1B	TERF2	KCNQ1	ZNF566	MREG	LYRM9	BCL7A	TMEM86A	PAOX	RFX7	HMHA1	CELSR1	AK9
PTPRJ	CIAO1	ZMAT3	ZC3H7B	HIPK2	UBE2D1	ELMOD2	UBXN2B	MTOR	HSF2	CCNYL1	SPIN3	ORAI3	METTL7B	LRP2	BNC2	COLEC11
SEMA3E	BNIP3L	SLC25A36	TRIM14	IL1RAP	TESPA1	KDM5A	TUBA4A	PCOLCE2	MAATS1	CNOT3	TMEM86B	PAPD7	RGP1	KCNK12	CACNA2D4	DCP1A
RAB10	CLDN1	ZNF200	ZFP28	KPNB1	UBE2E2	HIP1	SHOC2	RAB3GAP2	GEMIN2	CCNYL2	ZNF41	MST4	NDUFAF6	LRP5L	CCR3	CCDC137
MCTP2	BTF3L4	TMOD2	TRIM23	IL21R	ZNF320	FBXO42	ZNF681	NFKBIZ	GPAM	ALKBH1	SLC25A30	PAPL	RGS12	KCNK3	CACNB1	ACKR3
RAD23B	COL4A1	ZNF268	TLR7	FAM84B	SLC35F5	HIVEP2	STARD3	OSBPL11	HSPA12A	ARHGAP31	TACC3	PTH1R	NDUFAF7	GAL3ST1	CYHR1	C3orf33
NCOA1	C19orf12	SLC25A40	TRIM25	GLYAT	SGIP1	FBXO9	TMBIM1	PDAP1	MAML1	CNP	TCF12	MTMR10	RGS6	KCNK6	CENPC	C7orf31
RAP2B	COX11	ZNF37BP	SMAP1	HLA-A	SETD5	FAM175A	UBXN8	PPARA	GEMIN4	ARHGAP32	ZNF430	PTPRB	PPP1R14B	LRRC25	DAPK2	COMMD10
PIK3CG	C1GALT1	TNFSF10	TRIM35	MAFG	ZNF367	KIAA0232	ZNF83	PDCD10	MANF	CNR1	SOX13	PAPSS2	RHBDF1	HMMR	CENPE	CD3EAP
ORAI2	CRIM1	SMARCA5	42985	KRIT1	SETD5-AS1	FAM175B	SPCS1	MTPN	GEMIN5	ARHGAP35	ZNF44	PYGO2	NDUFB2-AS1	LRRC46	DCPS	ALPK3
NFIX	C1QTNF3-AMACR,AMACR	TOLLIP	SPATS2L	MAGOHB	TFAP2A	KIAA0355	SUMO2	PDCD4-AS1	MAP2K7	COA3	TMEM8B	PAQR4	NTN4	KCNMB3	CACNG8	ARV1
REEP3	CSNK1G3	ZNF516	TMED7-TICAM2,TICAM2	GALNT10	SH2D4A	ELOVL6	UCK1	RAB5B	HSPH1	BAG4	SLC16A9	NOC2L	PPP1R1C	GOLGA8A	C1orf109	BEST1
PPM1A	C5orf24	TOR1AIP1	TRIM5	GNA12	ZNF431	KIAA1143	ZSCAN26	RPL32P3	MAP3K15	COG3	VAT1	PAQR6	RHOBTB2	HMOX2	AGT	CD40LG
RTN3	CUL4A	ZNF639	ZNF33A	KTN1	SVIL	HMCN1	SYNE1	OSBPL5	HTATIP2	ARHGAP39	SLC17A3	RABEPK	PPP1R3C	FAM63B	DERL3	COMMD5
PRPF40A	C7orf73	TOX	TRIM8	MAN1A2	ZNF493	KIAA1429	STRADB	PDCL	MAP4	COG6	STON2	PARD6G	NTPCR	ERH	CENPM	APRT
SC5D	CYBRD1	SMARCC1	SMC4	L2HGDH	UBE3B	HMGCS1	TNFAIP1	OSBPL6	EIF2S2	CD163	ZNF486	RAI14	NDUFC1	EIF1AY	DHX40	BEST3
PTAR1	CAPN2	TPBG	TRIP11	MAP1LC3B	TFDP2	KIAA1549	ZXDC	RPS20	FRY	COL15A1	VAV3	MIOS	RHOT2	KCNQ1OT1	ASPHD2	ARVCF
PAFAH1B2	DCAF7	ZRANB2	TMEM170B	LACTB2	SPATA6	HMGN3	SYNE2	PPARGC1A	HVCN1	ARHGAP42	ZNF497	RASAL2-AS1	PPP2R1A	GGA1	CDCA8	APOL4
HCG18	CAST	ZXDA	SIRT3	FAM13A	ZNF527	KIAA1656	TBP	PDE3A	MAPKAPK5	AES	TCF21	PARN	RHPN1	HN1	CENPO	ANKRD16
HNRNPA2B1	DDX17	NDRG3	42980	HLA-DQA1	UBE4B	HMGN4	UFSP2	MDM1	IBA57	CD1D	ZNF510	NR4A3	NDUFS2	LSM14B	CA1	CCDC149
EMR2	CCND1	RBM12B	TRMT10A	MAP4K5	TFRC	KIDINS220	TBX18	PDE4A	FTH1	COL6A3	VCAM1	PARP11	RIC3	ELP3	AGTPBP1	C7orf49
GPBP1	DHDDS	RAB6A	ZNF678	GALNT2	UBIAD1	FAM199X	TNFAIP2	MINOS1	ICAM1	CD274	ZNF518B	MRPL45	PPP2R2D	F3	DPH5	ABCA13
IL6ST	CCT6A	MRTO4	TRMT13	MAPK13	ZNF555	EBNA1BP2	STRN3	RRAGB	MARS2	BECN1	STPG1	PARP12	NUAK1	GPN1	C1orf53	DDRGK1
EID1	DIP2A	PBRM1	ZNF714	GALNT7	UBLCP1	HNRNPAB	SLC38A6	PID1	ICAM4	CD27-AS1	ZNF530	NSMF	PPP2R4	E2F4	APOBEC3H	CCDC15
LMAN1	CD36	MS4A7	SPIB	INSR	ZNF592	KIF4A	SLFN11	RRBP1	GPM6B	ADCY9	SQRDL	MIPOL1	NUAK2	HNF1B	ADRB1	AS3MT
F11R	CDC27	PFKFB2	ZNRF1	FAM104A	UBR2	HNRNPD	TNFAIP3	MINPP1	ICK	AK6	ZNF546	RHBDF2	PPP2R5E	ERMARD	CDT1	C12orf52
FAM49A	CCNT2	PHKB	TRPM7	GNB5	ZNF626	EP400	TCEAL8	PLXDC1	KDM2B	COPG1	STRAP	PARVB	NUBP1	MBOAT1	CEP112	CD53
IFIT5	WSB1	MPEG1	TET3	GATAD1	UBR7	HNRNPF	TIGD6	OSER1	ICOSLG	CD2BP2	TAF4	RIMS2	PPP3CB	EPRS	AK1	ALS2
HNRNPU	ZFP91	MSL1	TSPAN5	IP6K1	ZNF641	KLF12	TCEB3	PRRG2	KDM4B	COPS6	SOX6	PASD1	RIPK3	GPR108	CADM2	ATP5G2
FGFR1	YY1	REEP5	VBP1	ERGIC1	SMIM13	FAM208A	SKA1	RABGGTB	ID4	CD300C	ST8SIA1	MCCC2	PPP4C	EMX2	ATF6B	COPE
LILRA1	SLC35D1	PIGX	SMG1	EPC1	SNX17	EPB41L1	TMEM199	RSL24D1	GLI3	COPS7B	VCPKMT	PATZ1	MRPS17	KCTD2	ARHGEF40	DDX28
IGFBP5	STX17	RPL15	SRGAP1	GATAD2B	SYK	HNRNPUL2	STARD9	OSGEPL1	FAM3B	CD38	ZNF567	NUFIP1	NDUFV3	FOXM1	CCR7	C3orf58
IPO5	SPTBN1	SEPHS1	TTC14	42802	SLC12A6	KLHL12	TMEM2	NAT8L	KDM5D	CORO2A	VDAC1	MTRNR2L1	RMND1	HNF4A	CEP164	ASAP2
GSPT1	TLDC1	SBSPON	SRP14	FANCC	UBXN2A	EFHC1	UNC50	PPCS	FAM3C	AKAP1	ZNF585B	RNPC3	PPP6R1	GORASP1	C6orf223	COPG2
EMC1	U2SURP	MSMO1	TTC19	IPO11	SPTY2D1	KLRG1	ZC3H18	PRUNE2	KIAA0100	BHMT2	VDAC2	PAX6	RNASE4	KCTD21	CEP350	ATAT1
KPNA4	TLR6	MOCS3	TGFB2	LATS1	UBXN4	HOXA10-HOXA9,HOXA9	UNC5C	MGARP	FAM43A	CD48	ZNF595	NUSAP1	PPP6R2	LYSMD2	C19orf69	ABAT
FAM192A	UBA6	PIK3R1	SWAP70	MAT2B	ZNF764	FGD4	SLC16A6	MSL2	GLMN	CPEB3	TMIE	MTRR	RNASEH2A	KCTD3	AKR7A2	CD74
KRR1	ZNF195	RABL5	SRP9	HNMT	UBXN7	HOXA3	UNK	NLRC3	FAM45A	ARHGAP9	TWIST1	RPL8	NEBL	ETFDH	DACT1	C15orf57
42799	SNRNP48	PIKFYVE	TTC39B	FKBP1A	SFR1	LAMA3	ZCCHC8	NELFE	EXOC2	ASPM	STRIP1	PAX9	RNASEH2C	ESCO2	BBOX1	DDX54
EIF2S3	TGOLN2	NANP	VPS29	HNRNPA0	UFL1	HRH1	SYNJ2BP-COX16,COX16	RAC2	IER3IP1	CD81	ZNF618	MGP	NECAB1	LZTS3	ARRDC4	COPS4
GNB4	SNTB1	MEGF9	SWT1	GOLGA7	ZNF81	LAMP1	TMEM230	PDP1	KIAA0930	CPSF7	SLC44A2	MTSS1	RND3	FAM19A2	CADM3	DDX56
H3F3B	XPNPEP3	RBPJ	VPS41	EIF4A2	SYNGR1	HS3ST1	UPRT	NFATC2	IER5L	CD8A	ZNF629	RTFDC1	NECAB3	FOXP2	BRPF1	CCDC18
FRS2	UBE2D2	42993	TTF2	GOLPH3L	ZNF839	FHL1	SH2B3	NCAPH2	KIAA1147	BIVM	VEGFB	PAXIP1	NUDT16L1	GLI2	CADM4	ARHGEF10
MBNL1	TRAK1	RHOH	WDHD1	FAM114A1	UHRF1BP1	HS3ST3A1	ZWINT	NME4	IFFO1	ATN1	SH3BGRL3	S100A9	PQLC2	MADD	ACPL2	CCDC180
IDE	UBE2D3	PJA2	SH3BP2	MBOAT2	ZNRF3	LARP6	ZFAND4	NFYC	KIAA1468	CREB3L2	VEGFC	PBK	RNF126	KDELR1	ARFIP2	C1orf116
CTTNBP2NL	TRAPPC8	RNF144B	SETDB2	HAUS5	UHRF1BP1L	HSP90AA1	SYNPO2	MTX2	FAM46A	ANXA7	ZNF664	OPRL1	PQLC3	FOXRED2	DDX26B	CCDC23
DPY19L1	SUMO3	MINA	TWSG1	MBP	SPCS2	LATS2	SRRM1	PSMC6	GLT1D1	AMOTL1	VENTX	MTSS1L	RNF130	FBXO36	BBS12	CD9
DYNC1LI2	TRPS1	MED4	SLC7A1	COMT	SNX19	FAM227A	SLC38A9	OTUB1	FAM47E-STBD1,STBD1	CDC25B	ZNF682	SCEL	PRAP1	MAGEC2	DEAF1	ADD1
CD55	UBE2G1	PKP2	TXLNG	CD84	NAT1	EPHA4	SMAD3	PEG10	GLTSCR1L	CRKL	STRIP2	MIR31HG	MRPS18C	HNRNPA1	CALB1	DEF8
AGPS	SPPL3	MEF2A	WWP2	DCTN5	PAQR8	HSPA14	SRBD1	MTX3	EMCN	BAMBI	TANGO2	OSCAR	PRDM10	EI24	DENND6A	COPZ1
CDC42EP3	SRP72	PLAUR	SPOP	ADAMTS1	OTUD6B	LHFPL2	ZHX1	SCAF4	KIAA2013	CRNDE	TCL1A	PCDH17	NUDT7	FAM19A5	CEP70	ACN9
CYCS	TTC7A	SCP2	THSD4	CHST9	PHF19	HSPE1-MOB4,MOB4	THOC2	PPID	FZR1	CDC34	ZNF704	OXA1L	PRDM15	GBGT1	DGCR14	COQ10A
BCAT1	TMEM140	PLOD2	TXNDC9	AP3M2	NAA40	EPHB2	ZKSCAN3	SCAPER	KIF18B	ANAPC10	SLC44A3	PCDH9	RNF146	GPR56	CEP72	ANKRD32
DIDO1	SMC2	SENP5	TIGIT	CXCL16	NDUFA5	HTRA2	SRP54	RAD51AP1	IFRD1	CDC37	SNRPC	PTGR1	MON1B	ILF3-AS1	CDC37L1	COQ10B
ADAT2	SRPK1	MTF2	TXNL4A	AP5B1	SEC22C	LMCD1	TRMT61A	MOB3C	KIF20A	CSF2RB	TCN2	PCDHB16	NUDT9	KDM3B	CALCOCO1	DENND2D
AGPAT3	WLS	MFSD8	XPO7	ANP32E	PHF23	HUWE1	URI1	PKP4	IFT27	ADAR	ZNF721	NICN1	MEX3A	GALNS	ANKS1B	C4orf19
ACOX1	UBE2R2	PM20D2	SH3BP5	APC	MYCL	LMNA	SMAD6	PILRB	FCRLA	CSGALNACT2	SMIM10	PCED1B-AS1	NUF2	GPR125	CEP85	ASB5
ABHD13	THUMPD3	NAB1	SLC9A8	AKNA	PHKA1	EMC8	TMEM109	PPIF	IFT43	ARHGEF17	TMEM120A	MPZL3	MORC2	MAN2B2	ACOT11	ATP1B3
ARHGAP18	SUZ12	NLK	SYPL1	APLP2	MKRN2	LMTK2	SLC25A15	NEO1	KIFC1	CSMD1	SNX14	PCGF6	MRPS21	ELTD1	C1orf56	AP1S1
CXADR	TPMT	RANBP1	TIMM21	ALG10B	PHKA2	IFNAR2	TNFRSF8	RAD51D	ETAA1	BANK1	TAOK2	PTPRN2	PRDX1	IMPACT	CDCP1	CORIN
CHMP1B	SESN3	MTMR2	UBA3	APOBEC3A	PDCD1LG2	LOC100507250	TDRD9	PFDN1	KLC1	CSNK1D	TMPRSS2	MUM1	NUP107	EEPD1	AUNIP	CDADC1
CAV2	YIPF4	RBAK	SOCS6	CRLF3	NDUFAF4	IFT57	USP10	RAD52	GFM2	BAP1	SLC35D2	PWP1	MEX3B	MAP2	C10orf107	CCDC28A
ARL4C	UBN2	MTMR3	SFT2D3	AAK1	PER3	LOXL2	TSEN34	PTCD2	EBPL	ACVR1B	TMPRSS3	MURC	MDC1	FAM206A	ATOH8	ACO1
DDX46	TRAK2	RBM11	TIMP3	ANKLE2	PHRF1	IFT80	TIMM10	RAF1	IGF2BP3	CDC7	ZNF793	R3HDM2	PRDX5	INF2	AQP11	CORO6
CLN8	UBQLN1	POGLUT1	TAB3	ADAMTSL1	METTL7A	LPHN1	TSKU	SEC16A	GMPR2	BMP2	VIP	PCK2	MRPS27	H2AFY2	ABCG1	DEPDC1B
ATXN1	ZBTB1	NARS	SF3A1	DENND4A	NDUFB6	IGF2BP2	TMEM120B	RALA	FAM53B	AKAP5	UBA2	MRO	PREB	INHBA	AKIP1	CORT,APITD1-CORT
ARL6IP5	TMEM19	NNT	UBE2L3	AQR	RASGRP3	LRCH1	ZNF180	NUDCD3	KLHDC10	BMP2K	TMPRSS4	MIR4697HG	RNF38	FBXO41	BBS4	DEPTOR
DRAM1	ZC3HAV1	RDH11	SRSF5	ABHD17B	PI4K2A	IGFBP4	SPECC1	PPIL2	IGSF3	CDCA7	SMYD3	MROH8	PRELID1	FAM117A	C16orf62	CCDC34
CPSF2	TMEM194B	NOL8	SNAP23	ARF3	RCAN1	FNDC3B	ZNF207	NUDT3,RPS10-NUDT3	KLHL21	CSTF1	TMSB10	PCNA	NUP37	HNRNPH1	C1orf63	CDAN1
ARNTL2	TM4SF1	PARP9	SRSF6	CDC42SE1	PI4K2B	IGFBP7	USP19	OTUD1	IGSF6	BARD1	ZNF879	MRPL10	PREP	MAP4K2	CDKL2	COX10
VAPA	SKAP2	POLR1B	UBE2V1,TMEM189-UBE2V1	ARF4	RFX1	FNIP1	SMIM20	PTK2	FFAR2	BMP6	TMSB4X	PCNT	RNF8	GABARAPL1	ARHGEF5	CDC123
YWHAZ	SPOCK2	RIMKLB	ZBTB40	CHD7	PIBF1	FAM65B	SPECC1L	MUC15	EML4	CDHR5	UBAC1	RABL6	PRF1	MAP6D1	CDKN2AIPNL	ALYREF
WDR82	UHMK1	NOLC1	UBE2V2	ARGLU1	RIOK2	LRRCC1	ZNF252P	MRPL20	KLK10	CTDSP1	TMTC1	PCNXL4	RNMT	KDM8	CALM3	DEXI
STAM2	ZFYVE16	RNF138	SLFN5	CKAP2	PIGN	IKZF5	SMPD3	OTUD5	IKBKAP	CDIP1	SMIM4	RAD54B	PRG4	HHIP	DVL1	BHMT
SPRYD7	TMEM245	POT1	SPRYD4	ARHGAP12	RNF217	LRRN3	TSPAN31	SELRC1	FGD2	CTIF	STRN4	PCYT1A	ROBO2	FBXO44	ATP6V1G2-DDX39B,DDX39B	DFFB
SNCA	ZNF117	PCGF3	ZC3H14	CMTM3	MPHOSPH8	FAM69B	STAT5B	MCUR1	EMP2	CDK13	SLC35E2	MRPL2	PRICKLE1	ERBB2	C19orf59	C4orf21
VPS53	URB1	NOTCH2NL	UBE3C	ADARB1	RRAGD	LTA4H	TERF2IP	PGRMC1	KMT2E	BNIP3	TMTC4	PCYT1B	ROCK2	KEAP1	BBS9	DGAT2
TMEM87B	ZNF292	RPL28	SLC16A1	AMD1	NEDD9	FAM81A	SLC22A2	MUC20	IL11	BAZ1B	TMEM141	MRPL21	MORF4L2	FSIP1	AJUBA	CCDC43
TM9SF2	URB2	PPAT	TAL1	ARHGEF28	NCALD	LUC7L	TSPAN9	PHACTR4	KNOP1	AFAP1L1	VNN3	PDCD11	NUP62	FBXO45	CETN3	CDC14B
STK4	ZNF737	PDHA1	SRSF7	CTDSPL2	NEGR1	IL32	SLC22A23	RANBP3	ETFA	CDK4	ZSWIM6	RASSF4	PRIM1	INPP5F	ATP5B	COX7A2
ZEB2	SLC25A37	NPL	SERINC5	ARHGEF7	MOCS2	EPS8	ZNF302	NUP214	FGFBP3	CTSO	VOPP1	MXD3	RP2	KHDRBS3	CFD	DGKB
SERINC3	STAU2	RUFY2	ZFP36	CYP51A1	MPHOSPH9	ILF2	TMEM136	RANBP9	EMR3	CDK5RAP2	SLC35F3	NR1H3	PRIM2	MAPT	CTU1	COX7A2L
USP7	SERP1	PPIC	UBTD2	ARID4A	SECISBP2	EPSTI1	ZNF330	MRAS	EPCAM	BPNT1	TMUB2	MXD4	RPAIN	FAM122C	CFDP1	BTG2
SERPINE1	TOMM20	MRPS25	ZHX3	DCDC2	NEK9	INHBE	USP32	RANGAP1	IL17RB	CDK9	SRPX2	NRARP	PRIMPOL	FTCD	ACBD7	COX7B
VCPIP1	SLITRK4	METTL10	UBTF	ADCY7	RAD51	MAFK	ZNF33B	RHCE	KTN1-AS1	BRAF	TCP11L2	MCM7	NUPL2	EXO1	AURKA	CDC25C
SLC6A15	TOX4	PEX13	ZMYND11	ANKRD26	PIK3R3	INO80D	TMEM138	OXNAD1	IL18R1	CDKAL1	SLCO4C1	NRG3	PRKAA2	FTSJ1	CCR6	CP
WDR26	TMEM38B	PPP1R12A	SLC38A10	ARL8A	RAPGEF1	FPR2	TEX2	NPFFR2	L3HYPDH	BRAT1	TMX2	PDCD7	MRPS34	FBXO6	CALR	C8orf46
TNRC6B	TPCN2	PFDN4	ZNF100	DIS3	MPP5	FAM92A1	SLC22A4	RAP1GAP2	IL1RL1	CDKL1	SEPT7P2	NRXN3	PRKAB1	MARK2	CXCR1	CPA4
WSB2	SZRD1	PPP1R3B	UCK2	ARMC1	RBKS	ERAP1	ZNF410	PASK	LACTB	CXCL2	SLC25A42	PDCL3	RPL14	FBXO7	ALAD	DHFR
SOGA3,KIAA0408	SPAST	PGAM5	SSBP3	DSCR3	PISD	ENDOD1	USP42	PPIL4	IL1RN	CDKN1A	THAP9-AS1	RERG	NEIL3	MARVELD1	CYB561A3	CPB1
TMBIM6	SLMO2	PPP1R9A	SERPINB9	ARRDC3	RBM47	MANEA	TTC33	PRELP	EXOSC8	CXCL5	TCTA	MESDC1	NUTF2	GDA	AASDH	BTLA
TPD52	SMC6	RAB30	ZNF217	AKAP10	PITPNA	FANCM	SNX22	MPHOSPH6	GGA3	CDKN2B	SNX24	MRPL53	NEK1	MAST4	BRD7	ACAD9
ZNHIT6	SH3BGRL	PPP1R9B	SH3KBP1	ARSB	PAPOLG	MAP2K4	ZNF470	PREX1	LAMC2	ARPC3	SH2B1	MYC	RPL19	FAM208B	C1QA	DHRS4-AS1
TPM3	TIAL1	OSMR	ZNF248	CDC42	MCM8	IPO8	SZT2	NDUFAF3	FAM86A	ABI3	SLC12A8	MRPS11	NEK11	MATN2	CYP26B1	CPE
ZNF451	SEPSECS	MTR	ULK2	ARSD	RERE	MAP4K4	TMEM40	NPHP3	LANCL1	CXorf23	SP140	PDE6B	RPL23	HNRNPM	CGREF1	BTN2A1
SLC25A21	SPG20	OTUB2	SSH1	CDV3	NF2	IQCE	SLC26A2	PPM1B	EIF3E	CDYL	SMS	RHOBTB3	PRKAR1B	FURIN	BRD9	CPEB2
USP6NL	UTP23	PPP2R2A	UMPS	ASAH1	MYO5A	MAP7	ZNF512B	RIMKLA	LAPTM4A	CXorf56	TDP1	MYCBP2	RPL23AP53	KIAA0195	CGRRF1	DHX16
SP1	TRAF5	RAB8B	ZNF277	CETN2	PKHD1	FASN	TNS3	PLAG1	FAM86DP	CEACAM5	SUPT6H	RIC8B	NEK2	FANCB	CYYR1	ABHD15
UTP15	UTRN	PPP2R5A	TATDN3	ASCC1	RHOT1	FUBP1	SLC25A26	RIN2	EXT1	BRD3	SIL1	PDE9A	RPL26L1	KIAA0196	CHAC2	CDC40
SYNJ2BP	STK24	RABL3	ZNF326	CHFR	MFF	IRX5	TMEM14C	NMT1	IMMP2L	CENPA	THNSL1	RLF	NEK4	HTT	DAK	ADD2
VCAN	TAPT1	NRP1	UQCC1	ATAD2	RNASEH2B	MAST3	TTI2	PLEKHF2	EXT2	BRD4	SLC25A44	PDF,COG8	RPL30	EXOC1	AVEN	DHX37
TUBB1	YTHDF3	RALGAPB	TMEM107	CISD2	NFATC2IP	ITGA2	SLC39A8	RARA	ING1	CENPBD1	ZBTB46	NUDT13	PRKCDBP	FITM2	C19orf77	AARD
VPS36	SORT1	PPP3CA	UQCR11	ATF1	METAP2	MB21D2	TGFA	RIPK1	LAT2	ARPC4	SLC46A2	MYCT1	RPL35A	EGFL8	CAMK2G	C1orf131
UBASH3B	TLE4	NADK2	ZNF398	ALG1	PLAA	FBLN1	TACC2	RARS	ING3	CENPF	ZBTB5	RNF128	PRKCE	LDHD	C7	CCDC53
WASF2	TBC1D16	PRDM2	SGMS1	ATP13A3	MMAB	ERC1	ZNF586	MED7	GNG11	BRE	SREBF1	MYD88	RPL4	FXYD3	CHAMP1	ANKRD6
SP3	STK38L	RB1CC1	TMEM144	ALG11	PLAC8	ITGAL	TADA3	RASA1	ING5	CENPH	TREML1	RNF157	PRKCI	EMC7	DCAF4L2	APLF
WDR77	TMEM97	PRKACB	TBC1D12	ATP1B1	RPS24	FUT8	ZNF608	MLLT1	LCLAT1	CYTH1	VPS37B	MCEE	RPLP0	KIAA0247	CHCHD1	DIAPH3
SLC2A1	ZBTB14	RBBP4	ZNF507	CNOT4	MPZL2	ITGB2	UTP14C	P2RX5-TAX1BP3,TAX1BP3	GGH	CENPP	ZBTB7C	RNF212	NEK7	FAM110C	BRSK2	ARFGAP1
WIPI2	SLC4A1	MKRN1	SPTLC2	ATP2B1	RSAD2	IRAK4	SMUG1	RMRP	FILIP1	DAB2	SREBF2	PDK4	RPN2	GLRA3	C1QBP	CDC42EP4
UBE2H	SLC5A3	PAGR1	SLC24A4	ALS2CL	PLCL2	DENND4C	TOM1L2	PLAGL1	INIP	CENPQ	SNPH	MRPS30	PRKD1	ELF3	CD3G	CPOX
XPO4	VEZT	PRKAR2B	TBRG1	ATP6V0C	PDK2	AMICA1	TMEM5	RNASET2	LEF1	DAZAP1	SIMC1	PDLIM2	RPPH1	FAM124A	CHCHD3	DIMT1
TAPBP	TRIM58	PAIP2	ZNF561	ACTR8	NFE2L3	CIR1	UTP3	PLAGL2	GGNBP2	CEP120	THOC7	NUP54	MORN2	HYLS1	DDA1	ACADL
YBX3	TMOD1	NT5E	USP25	ATP6V1C2	SAP30L	ASUN	TGM2	RNF103	FKBP3	BRI3BP	STX18	PDLIM3	RPS12	GANAB	CAMK4	ACTR1B
UBL3	ZDHHC3	NAPEPLD	ZNF652	CSE1L	PLEKHA6	CWC25	UTY	P2RY13	INPP1	CEP55	TRHDE-AS1	RPIA	PRKG2	ERICH1	ACSM3	CPSF1
YME1L1	SMARCC2	MUT	SNX29	ATP6V1E1	PEX10	ADIPOR1	THADA	PLEKHG3	FKBP7	APAF1	VPS4A	PDLIM7	RPS16	KIAA0368	ARG2	C12orf65
SLC7A6	TM4SF18	RBMXL1	ZNF655	CUL3	PLEKHB2	DYNC1I2	UVRAG	PIGP	INPP5B	BBS10	THRAP3	RPL22L1	NELFA	LETM2	DDX3Y	AMMECR1
TMCC3	VPS37A	PROS1	TDRP	ATP8A1	SDHD	ATAD1	SNX21	PRKCQ	LGALS3	DCAF6	TEAD2	PDPN	RPS29	FAM20C	ATP6V1H	DIS3L
UGDH	ZFHX3	MGAT2	ZNF697	CYP4F3	MFSD1	ALKBH4	UVSSA	RASSF8	FAM91A1	CEP57L1	TRIM10	MGME1	PRKRIP1	LGALS12	ARHGDIA	CPSF4
ZDHHC21	TCEB1	PRPF38A	SGMS2	ATP8B2	SEC61A1	ATF2	SUMF2	RNF125	EXTL3	ARSK	VPS51	MKL2	RPS6	KIAA0430	BCAP31	CDCA2
SLAIN2	SERTAD2	NCEH1	ZNF709	DAG1	PLEKHM1	CTAGE5	TOMM22	RASSF8-AS1	INSIG2	CEP68	ZC4H2	NXT2	PRKXP1	FKBP9	BTD	CCDC64
TMEM123	TCF4	NUDT21	TECPR2	ATRX	MORF4L1	ATF7IP	SLC35C2	NDUFB5	LIAS	ABCC5	VPS52	PDSS1	OAT	GLRX	CHD3	DKC1
USP38	ZFX	REPS2	ST3GAL2	DCAF10	PLIN2	ANKRD11	TOMM34	RAVER2	INTS2	CEP76	ZCCHC11	RPS4X	PRMT6	ICA1	DENND4B	APIP
USP4	SHC1	PRRC1	UST	ATXN10	OSTC	ATG13	THAP6	MS4A6A	LIFR	DCTPP1	TNFRSF12A	PDXDC1	RPS8	KIAA0586	BCAR1	ATP5L
SPN	TMBIM4	RFFL,RAD51L3-RFFL	ZNHIT3	DCN	PLS3	DNAJC24	TAF1C	NOD1	FAN1	CEP85L	ZCCHC17	RPUSD4	PRNP	EEF1D	DEPDC5	CCDC66
NFYB	TMX3	PRTFDC1	UXS1	AZI2	RAD51C	ATG7	SMNDC1	PLK4	FLCN	DDIT4	TNFRSF13C	PDZD11	MCM3	KIAA0825	AP4B1	C14orf2
SCAMP1	ZNF106	RICTOR	SLC25A17	ADAM10	PML	CHIC1	TAF9	MUS81	GGTA1P	CEP97	SUV39H1	OGFOD2	PROC	LHPP	ADAM15	ADORA3
RPP14	TNFAIP8	PSD3	TENM1	B3GALT6	OXR1	ATHL1	ZSCAN2	RNF168	LILRB4	BST1	TNFRSF14	PDZK1IP1	OBSCN	KIAA0895	ARHGEF9	ATP5O
PRKCB	STX11	RIPK2	VAMP4	DDX52	PMS1	AP4S1	SPICE1	P4HTM	INVS	CERK	SUV39H2	RUNDC3A	PROM2	FAM32A	DGKD	CRAMP1L
PNRC1	WDR20	NUMB	SET	BAZ2A	RAPH1	ATM	SLC19A2	RNF170	GNGT2	DDX20	VRK1	PEA15	MDGA1	KIAA0895L	BCAR3	DLGAP5
SEL1L	ZNF24	RMND5A	PODXL	DESI1	MRI1	COPB1	TOMM5	RBBP5	EFNA5	CERS5	TRIM24	S100A11	NENF	ID1	C9orf114	BLCAP
RNF11	TEKT4P2	MYH9	PF4	BAZ2B	P2RY2	ATMIN	SOX12	PCK1	LIN7A	ATP5G3	TNFRSF19	PEAK1	RRP1B	KIAA0922	ABCD3	DMKN
PRRG4	TTC39C	MED28	NUP98	DLGAP4	PNPO	CRISPLD2	VASN	RBBP6	FANCD2	ATP10A	ZDHHC13	S1PR5	PROSER2	ID2	DHX32	CCDC71
RXRA	STARD13	OBFC1	PTPRK	BCL6	MIR22HG	ATP11B	YKT6	PCM1	FLNB	AFF1	TEC	PEBP1	OFD1	FAM109A	ATG4D	DMTN
NIPA2	ZNF644	RNF2	PRPSAP1	DOCK5	NHSL1	CTNND1	TMEM158	RBBP8	FANCI	CES3	ZDHHC18	MSH2	PRPF19	HCN3	DIAPH2	BLM
NEDD4L	SPAG9	PTGFR	PTPRO	BCL9L	RBM3	ADM	ZXDB	PCMT1	LIX1	DDX59	TNFRSF1B	PELI1	RSPH3	KIAA0947	CHERP	ANO10
PCYOX1	ZNF780A	PCMTD2	RPN1	DUSP6	MRPL17	CYR61	VAV2	MIR210HG	EIF3H	CFH	SMIM19	SART1	PRPF3	LIMCH1	C1orf159	CREB3
POFUT1	WDR5B	PTGS2	OLA1	BET1	PALM2-AKAP2,AKAP2	ATP2B4	SH3TC2	NR4A2	FLT3	DDX60L	VSX1	PELI3	OGG1	KIAA1009	AHCY	DNA2
NMT2	SLC35B4	MRE11A	SAR1B	CD40	POGK	ANKRD22	TAGLN2	RBFA	ENO1	CFL1	SLC13A1	MICA	MEX3D	HDAC1	ANO1	BLNK
RIT1	TNPO1	PTP4A2	NPTN	BFAR	MYLK	ATP5F1	TRIM22	PROSER1	LMF1	DENND1A	TNFRSF21	MYL9	MEDAG	GANC	BCAS1	DNAJA1
PTCD3	TMEM50B	RPS3	MRS2	CD83	POLD3	DLC1	SLC41A3	PPP1R11	IPPK	ALDH16A1	SLC13A3	SCHIP1,IQCJ-SCHIP1	NETO1	FLII	DMD	C18orf56
RNF213	RTF1	PTPMT1	MCPH1	BIRC3	PAQR3	ATP6V0D2	SPPL2B	RNF40	FLVCR1	DENND5A	TNFRSF6B	PEPD	OLFM1	GLRX2	AHCYL2	DNAJA3
SDPR	NDST1	PDE4D	PRRC2B	AKAP11	POLK	DOCK10	TOP1	NOL10	ERCC1	CHAF1A	ZDHHC7	SCRN1	MOSPD2	LIN28B	DNAH14	CREB3L4
